# Supplementary material for: Tetra­kis(μ-2-methyl­benzoato-κ2 O:O′)bis­[(methanol-κO)copper(II)]
Source: Acta Crystallogr Sect E Struct Rep Online. 2010 Apr 17;66(Pt 5):m528. doi: 10.1107/S1600536810013322 (PMC2979172; doi:10.1107/S1600536810013322)
Supplement: Supplementary file 2 [file e-66-0m528-Isup2.hkl]

#
# h,k,l, Fc-squared, Fo-squared, sigma(Fo-squared) and status flag
#
data_I
_shelx_title ' IS13A_0m in P-1'
_shelx_refln_list_code          4
_shelx_F_calc_maximum      225.68
_exptl_crystal_F_000       756.00
_reflns_d_resolution_high  0.7503
 
loop_
 _symmetry_equiv_pos_as_xyz
 'x, y, z'
 '-x, -y, -z'
 
_cell_length_a    10.7474
_cell_length_b    12.1403
_cell_length_c    14.1709
_cell_angle_alpha 113.805
_cell_angle_beta   91.096
_cell_angle_gamma  93.238
 
_shelx_F_squared_multiplier     1.000
 
loop_
 _refln_index_h
 _refln_index_k
 _refln_index_l
 _refln_F_squared_calc
 _refln_F_squared_meas
 _refln_F_squared_sigma
 _refln_observed_status
   2   0   0     2792.66     2909.29     34.82 o
   3   0   0     2938.61     3144.24     38.63 o
   4   0   0      830.95      935.40     15.00 o
   5   0   0     2901.29     2950.57     50.30 o
   6   0   0     1524.97     1571.97     31.75 o
   7   0   0      289.81      294.12     14.08 o
   8   0   0      120.83      137.50     12.85 o
   9   0   0        8.91        1.03     12.89 o
  10   0   0        0.22       -3.24     12.58 o
  11   0   0        3.63       13.90     13.81 o
  12   0   0       12.17       -7.42     17.84 o
  13   0   0        8.85       22.25     30.81 o
  14   0   0       32.26       45.86     32.65 o
 -14   1   0       22.51       55.56     32.61 o
 -13   1   0        0.04       11.25     25.99 o
 -12   1   0       12.01      -12.15     17.78 o
 -11   1   0       11.05        7.18     13.91 o
 -10   1   0       11.97       10.43     14.18 o
  -9   1   0      109.55      102.80     13.52 o
  -8   1   0      223.46      224.83     15.43 o
  -7   1   0       36.06       19.00      7.16 o
  -6   1   0      248.71      218.23     12.41 o
  -5   1   0       37.17       45.20      6.31 o
  -4   1   0     2212.76     2242.68     29.70 o
  -3   1   0      394.54      395.79      8.67 o
  -2   1   0     2084.26     2083.12     25.83 o
  -1   1   0    20307.47    21111.58    373.66 o
   1   1   0    13667.82    13264.38    327.50 o
   2   1   0    34145.93    36781.03    380.96 o
   3   1   0     4855.16     5138.65     56.14 o
   4   1   0      400.06      386.27      8.96 o
   5   1   0      800.68      841.19     18.09 o
   6   1   0     1630.60     1664.25     30.36 o
   7   1   0      722.16      766.71     20.96 o
   8   1   0      315.33      292.85     13.49 o
   9   1   0        0.12       -7.95      8.20 o
  10   1   0        1.05        5.36     12.59 o
  11   1   0      111.94      132.63     18.25 o
  12   1   0       32.19       11.70     19.68 o
  13   1   0        0.52        2.00     28.03 o
  14   1   0       19.85       24.94     30.09 o
 -14   2   0        0.24      -15.46     28.48 o
 -13   2   0       12.34       21.48     26.97 o
 -12   2   0       10.46       25.89     19.79 o
 -11   2   0        5.38       -1.30     13.37 o
 -10   2   0        0.39        6.46     15.22 o
  -9   2   0      119.34      117.77     14.22 o
  -8   2   0      491.56      485.97     21.57 o
  -7   2   0      800.49      851.69     25.77 o
  -6   2   0      416.23      374.09     14.87 o
  -5   2   0       68.54       51.71      6.48 o
  -4   2   0     2511.87     2469.53     39.44 o
  -3   2   0      105.65      107.68      4.89 o
  -2   2   0       13.05       12.02      2.26 o
  -1   2   0    46310.41    47852.45   1207.53 o
   0   2   0     4545.75     4555.52     76.64 o
   1   2   0     7273.56     7098.70     94.78 o
   2   2   0     1550.51     1674.86     21.20 o
   3   2   0      124.87      119.99      4.45 o
   4   2   0     1635.25     1756.47     27.83 o
   5   2   0      772.55      870.68     18.68 o
   6   2   0       43.39       51.94      6.71 o
   7   2   0       77.74       66.44      9.91 o
   8   2   0      125.09      126.96     11.06 o
   9   2   0        4.77       -8.34      8.34 o
  10   2   0       55.92       57.74     20.35 o
  11   2   0       79.04       68.46     20.76 o
  12   2   0       36.66       71.42     23.81 o
  13   2   0       11.45       19.57     29.26 o
 -14   3   0        0.61       -7.47     43.57 o
 -13   3   0        4.41      -11.79     26.64 o
 -12   3   0       17.43       16.27     19.23 o
 -11   3   0       11.91       14.84     14.32 o
 -10   3   0       68.43       61.11     15.29 o
  -9   3   0      227.48      190.18     18.11 o
  -8   3   0      911.12      917.34     37.33 o
  -7   3   0     1257.01     1227.23     29.26 o
  -6   3   0       18.15       10.28      6.26 o
  -5   3   0      864.20      834.49     20.74 o
  -4   3   0      407.69      451.88     19.04 o
  -3   3   0      241.94      271.95     15.19 o
  -2   3   0    10486.33    10609.84    158.78 o
  -1   3   0       27.98       27.39      4.74 o
   0   3   0     3852.05     3567.92     62.86 o
   1   3   0     5030.38     4630.35     72.06 o
   2   3   0     2643.91     2556.72     35.08 o
   3   3   0      259.97      237.93      9.11 o
   4   3   0      428.69      385.44     13.72 o
   5   3   0       30.63       29.35      5.79 o
   6   3   0       16.81       14.86      5.91 o
   7   3   0       14.37        7.09      7.58 o
   8   3   0       59.19       45.60      9.62 o
   9   3   0       47.06       47.29     11.17 o
  10   3   0       51.84       19.47     14.42 o
  11   3   0       72.27       92.22     23.25 o
  12   3   0       39.85       66.97     24.03 o
  13   3   0       14.45        7.77     52.45 o
 -13   4   0        6.15        4.52     26.13 o
 -12   4   0        7.18       24.59     25.54 o
 -11   4   0       13.44        1.90     13.66 o
 -10   4   0        0.40       -6.32     17.87 o
  -9   4   0      182.83      182.97     18.12 o
  -8   4   0     1132.18     1166.27     41.91 o
  -7   4   0     1272.83     1320.93     31.45 o
  -6   4   0      710.41      679.79     20.74 o
  -5   4   0      377.70      344.26     14.37 o
  -4   4   0      389.60      400.71     13.56 o
  -3   4   0      540.40      551.54     15.76 o
  -2   4   0     1860.35     1825.18     33.55 o
  -1   4   0      122.54       92.55      8.59 o
   0   4   0     1882.71     1829.53     41.75 o
   1   4   0      359.91      260.02     17.21 o
   2   4   0       56.37       36.19      5.77 o
   3   4   0      114.92      125.14      7.95 o
   4   4   0      876.07      922.06     24.03 o
   5   4   0       45.43       41.81      7.89 o
   6   4   0       58.94       40.55     19.10 o
   7   4   0        3.62        9.90     11.28 o
   8   4   0       16.98        2.67     12.64 o
   9   4   0      217.85      229.71     52.73 o
  10   4   0      201.40      160.32     27.67 o
  11   4   0      177.61      148.12     29.63 o
  12   4   0       54.57      119.54     50.23 o
  13   4   0        2.22       -2.78     33.86 o
 -13   5   0        6.35        3.09     52.45 o
 -12   5   0        8.59       -2.38     38.58 o
 -11   5   0       13.73       25.96     17.58 o
 -10   5   0        4.01        4.54     13.43 o
  -9   5   0      283.64      334.81     23.19 o
  -8   5   0     1677.00     1652.54     46.43 o
  -7   5   0     1919.12     1944.69     60.32 o
  -6   5   0     1160.65     1111.74     27.97 o
  -5   5   0      689.26      687.44     20.89 o
  -4   5   0     2356.68     2308.33     47.30 o
  -3   5   0     1349.47     1415.53     31.98 o
  -2   5   0      982.56     1020.09     23.31 o
  -1   5   0     2222.35     2182.94     44.81 o
   0   5   0      440.34      417.79     18.77 o
   1   5   0     2388.59     2030.47     39.09 o
   2   5   0     1771.13     1682.99     37.15 o
   3   5   0     2274.85     2459.37     50.54 o
   4   5   0      153.64      149.49     10.66 o
   5   5   0      395.23      427.88     18.94 o
   6   5   0       32.92       21.00     11.80 o
   7   5   0      126.45      134.76     18.06 o
   8   5   0       79.11       64.19     19.91 o
   9   5   0       52.00       37.40     32.47 o
  10   5   0      172.84      274.50     35.11 o
  11   5   0      175.14      175.07     40.52 o
  12   5   0       51.47       82.70     42.18 o
  13   5   0        1.83      -17.76     38.85 o
 -13   6   0        9.29        5.61     51.90 o
 -12   6   0        8.64        7.10     29.97 o
 -11   6   0       19.48       20.09     18.26 o
 -10   6   0       55.48       34.16     14.87 o
  -9   6   0        3.48        4.26     12.81 o
  -8   6   0      284.06      286.03     23.71 o
  -7   6   0     2030.15     2007.55     53.36 o
  -6   6   0     2424.79     2390.12     48.44 o
  -5   6   0     2292.59     2214.90     51.81 o
  -4   6   0      176.06      168.67     12.69 o
  -3   6   0       67.08       55.23      7.82 o
  -2   6   0       24.84       15.15      6.35 o
  -1   6   0     1940.49     2007.93     43.96 o
   0   6   0     4021.67     4455.65     93.55 o
   1   6   0     3623.58     3682.98     78.97 o
   2   6   0     3502.93     3505.43     69.49 o
   3   6   0     1004.39     1080.98     29.46 o
   4   6   0       10.23       15.93      7.81 o
   5   6   0       69.28       60.75     10.96 o
   6   6   0        8.14        4.15     10.81 o
   7   6   0       16.49        1.18     16.65 o
   8   6   0      126.93      106.21     33.58 o
   9   6   0       99.60       60.57     22.94 o
  10   6   0      166.07      133.87     30.15 o
  11   6   0      109.12      160.29     38.85 o
  12   6   0        2.99       33.30     38.85 o
 -13   7   0       14.44       69.94     39.41 o
 -12   7   0       19.67        8.33     26.81 o
 -11   7   0        1.08       11.06     19.00 o
 -10   7   0        0.06       -1.78     17.52 o
  -9   7   0        3.97       -2.56     15.47 o
  -8   7   0        3.21       -3.68     12.39 o
  -7   7   0      111.95      120.12     19.87 o
  -6   7   0      399.90      435.86     25.56 o
  -5   7   0     1319.49     1382.46     51.04 o
  -4   7   0      847.68      786.17     52.22 o
  -3   7   0      821.70      818.98     37.44 o
  -2   7   0       18.54       13.12      7.05 o
  -1   7   0      174.80      159.39     12.89 o
   0   7   0      569.89      563.86     29.02 o
   1   7   0     3500.71     3612.30     79.85 o
   2   7   0     3123.81     3206.55     73.02 o
   3   7   0      426.11      485.83     21.39 o
   4   7   0      226.13      268.20     16.38 o
   5   7   0       66.46       66.34     15.29 o
   6   7   0      244.75      224.24     30.25 o
   7   7   0        4.55      -15.89     15.89 o
   8   7   0       42.06       13.24     26.37 o
   9   7   0       68.69       46.66     24.81 o
  10   7   0      179.89      187.58     35.00 o
  11   7   0      104.61       58.84     39.41 o
  12   7   0       14.62       -6.66     36.08 o
 -12   8   0        2.15      -36.36     36.36 o
 -11   8   0       14.60       -3.94     19.03 o
 -10   8   0        5.46      -17.31     17.31 o
  -9   8   0       12.59      -23.27     23.27 o
  -8   8   0      233.51      226.19     24.91 o
  -7   8   0     1022.01     1025.30     38.04 o
  -6   8   0      476.34      471.06     26.88 o
  -5   8   0       48.60       21.04     20.27 o
  -4   8   0      114.58      138.74     21.31 o
  -3   8   0      760.58      791.18     27.94 o
  -2   8   0      349.40      335.85     18.93 o
  -1   8   0       19.63       15.34     10.05 o
   0   8   0      129.59      110.19     16.42 o
   1   8   0     1512.21     1561.81     49.75 o
   2   8   0      984.46     1034.18     35.53 o
   3   8   0      210.64      179.42     20.32 o
   4   8   0       56.26       62.27     20.14 o
   5   8   0        5.71        9.44     41.63 o
   6   8   0       96.38      107.33     24.73 o
   7   8   0        2.79       17.92     20.31 o
   8   8   0        2.33        3.91     21.18 o
   9   8   0       14.75       -0.93     22.84 o
  10   8   0       66.19       76.60     39.96 o
  11   8   0       23.49       72.71     41.07 o
 -11   9   0       24.14       -7.41     20.29 o
 -10   9   0        2.11       12.33     19.48 o
  -9   9   0        2.02       -7.63     18.35 o
  -8   9   0      245.34      238.51     27.26 o
  -7   9   0      795.71      686.72     39.95 o
  -6   9   0      706.27      755.33     41.18 o
  -5   9   0      793.03      799.40     60.81 o
  -4   9   0      282.19      377.96     46.85 o
  -3   9   0        6.71       17.62     11.56 o
  -2   9   0       72.41       59.70     13.10 o
  -1   9   0       13.27       -4.07     10.55 o
   0   9   0       49.80        4.01     19.15 o
   1   9   0       40.15       42.34     18.73 o
   2   9   0       92.14       91.09     21.72 o
   3   9   0       12.96       -6.16     16.43 o
   4   9   0       46.92       49.73     39.13 o
   5   9   0       22.07        5.62     19.28 o
   6   9   0       71.63       71.60     24.81 o
   7   9   0        9.16       -9.37     21.15 o
   8   9   0        2.86       11.66     34.41 o
   9   9   0        6.13       48.85     39.41 o
  10   9   0        3.60      -35.52     35.52 o
 -11  10   0       28.71       56.27     27.56 o
 -10  10   0        4.31      -20.06     20.06 o
  -9  10   0       40.28       43.72     22.47 o
  -8  10   0      324.23      288.71     30.16 o
  -7  10   0      428.23      446.93     35.30 o
  -6  10   0      431.10      474.71     34.41 o
  -5  10   0      885.18      859.21     73.01 o
  -4  10   0      643.85      653.63     96.03 o
  -3  10   0      277.64      319.37     73.55 o
  -2  10   0       62.55       91.53     41.63 o
  -1  10   0       27.33       14.47     15.86 o
   0  10   0      271.51      286.76     33.81 o
   1  10   0      434.92      483.48     41.80 o
   2  10   0        9.71        4.69     42.18 o
   3  10   0       35.93       20.25     20.92 o
   4  10   0       93.65       85.72     25.12 o
   5  10   0        0.16        6.22     20.86 o
   6  10   0       12.81      -23.87     29.42 o
   7  10   0        1.87        0.56     33.86 o
   8  10   0       30.24       72.71     41.63 o
   9  10   0       36.60       64.94     42.74 o
 -10  11   0        9.63       26.85     23.04 o
  -9  11   0       39.64       -8.76     19.82 o
  -8  11   0      184.94      188.42     27.33 o
  -7  11   0      289.53      290.57     32.77 o
  -6  11   0      873.70      828.93     47.15 o
  -5  11   0      782.66      773.03     44.44 o
  -4  11   0      297.77      317.26     33.75 o
  -3  11   0      149.13      189.37     27.20 o
  -2  11   0      121.71      108.60     23.06 o
  -1  11   0       30.39       49.13     33.58 o
   0  11   0        1.10      -11.99     15.46 o
   1  11   0      123.34      152.64     38.30 o
   2  11   0      113.23      100.47     36.08 o
   3  11   0      154.53      134.88     40.52 o
   4  11   0        0.62       23.87     32.75 o
   5  11   0       10.08       21.65     34.41 o
   6  11   0        5.35       31.08     35.52 o
   7  11   0        0.05      -31.08     31.08 o
   8  11   0        3.72       69.38     41.07 o
  -9  12   0        1.31        6.80     24.50 o
  -8  12   0        2.99       -8.18     20.40 o
  -7  12   0      131.88      136.88     26.47 o
  -6  12   0      529.66      448.57     38.20 o
  -5  12   0      478.82      436.82     36.69 o
  -4  12   0      316.04      273.51     34.30 o
  -3  12   0      192.71      173.33     29.55 o
  -2  12   0       11.57        5.87     19.69 o
  -1  12   0        4.11      -17.26     17.26 o
   0  12   0       90.41      118.84     24.70 o
   1  12   0        0.39      -15.29     15.29 o
   2  12   0        0.14       28.31     33.30 o
   3  12   0       28.39       49.40     36.63 o
   4  12   0        0.11        8.88     34.41 o
   5  12   0        3.25       14.99     34.41 o
   6  12   0        0.20      -33.30     33.30 o
   7  12   0        0.61       13.32     40.52 o
  -7  13   0       15.91       35.54     25.90 o
  -6  13   0      125.09      137.23     27.00 o
  -5  13   0      163.99      176.51     28.61 o
  -4  13   0      232.07      213.63     33.98 o
  -3  13   0      156.27      193.76     31.44 o
  -2  13   0       30.40       32.75     22.51 o
  -1  13   0        0.00        2.56     19.46 o
   0  13   0        7.63      -18.93     18.93 o
   1  13   0       48.69       43.00     23.21 o
   2  13   0       58.81       48.93     22.76 o
   3  13   0       18.65       20.54     36.08 o
   4  13   0       62.83       87.70     44.41 o
   5  13   0       77.14       61.61     44.41 o
  -5  14   0       33.95       20.10     22.96 o
  -4  14   0       88.91       72.98     27.62 o
  -3  14   0       45.91       54.01     25.83 o
  -2  14   0       40.88       25.64     22.93 o
  -1  14   0       10.64        3.96     21.31 o
   0  14   0        0.05      -20.07     20.07 o
   1  14   0       34.60       18.07     24.03 o
   2  14   0        1.00      -20.62     20.62 o
   3  14   0        0.35      -13.68     39.13 o
   0 -15   1        5.86       16.91     22.90 o
   1 -15   1       27.49       -3.49     22.65 o
   2 -15   1       48.42       70.21     28.50 o
  -4 -14   1       87.94       53.84     45.52 o
  -3 -14   1       43.63       38.78     43.02 o
  -2 -14   1        9.67        4.45     19.33 o
  -1 -14   1        0.21      -19.05     19.05 o
   0 -14   1       43.87       41.67     24.25 o
   1 -14   1      176.65      188.04     62.44 o
   2 -14   1       69.95       91.78     29.97 o
   3 -14   1       18.70       13.73     22.26 o
   4 -14   1       25.00       62.74     36.08 o
   5 -14   1       20.17       38.05     23.66 o
   6 -14   1        8.57       -3.73     22.13 o
  -6 -13   1       59.97       84.37     43.85 o
  -5 -13   1      137.47      132.11     46.07 o
  -4 -13   1      119.30      159.25     28.03 o
  -3 -13   1       72.27       77.84     24.01 o
  -2 -13   1       34.47       18.75     21.14 o
  -1 -13   1        2.50       -7.18     18.36 o
   0 -13   1      147.31      115.63     24.81 o
   1 -13   1      100.34      128.95     38.58 o
   2 -13   1       39.08       59.20     22.26 o
   3 -13   1      135.78      139.27     27.20 o
   4 -13   1       93.56       71.16     41.35 o
   5 -13   1       23.91       15.54     22.38 o
   6 -13   1       10.11        5.43     20.77 o
   7 -13   1       19.56       11.93     22.48 o
   8 -13   1        8.93       19.59     23.89 o
  -7 -12   1        1.40      -27.75     34.41 o
  -6 -12   1      112.74      115.45     42.18 o
  -5 -12   1      209.15      143.76     46.07 o
  -4 -12   1      230.84      335.26     57.17 o
  -3 -12   1      207.39      265.88     50.51 o
  -2 -12   1      159.27      106.28     23.57 o
  -1 -12   1        1.95      -10.32     16.82 o
   0 -12   1      153.43      172.52     25.83 o
   1 -12   1       59.46       59.49     20.22 o
   2 -12   1      113.68      103.72     23.33 o
   3 -12   1       37.98       23.09     18.69 o
   4 -12   1       66.65       50.82     61.06 o
   5 -12   1       73.18       54.58     22.02 o
   6 -12   1        1.08      -18.36     18.36 o
   7 -12   1        9.17      -16.02     19.00 o
   8 -12   1        0.94       25.82     22.58 o
   9 -12   1        0.29      -14.38     21.57 o
  -9 -11   1        0.08      -36.08     36.08 o
  -8 -11   1        2.88      -35.52     35.52 o
  -7 -11   1       11.61        1.67     34.41 o
  -6 -11   1       51.96      -16.65     29.42 o
  -5 -11   1       84.29      129.33     43.30 o
  -4 -11   1      274.61      346.47     40.16 o
  -3 -11   1      513.42      530.00     45.91 o
  -2 -11   1      119.86      150.21     29.31 o
  -1 -11   1       16.15       15.15     13.96 o
   0 -11   1       63.24       91.45     20.91 o
   1 -11   1       38.35       35.18     17.55 o
   2 -11   1       87.14       66.41     42.46 o
   3 -11   1      158.46      164.36     47.74 o
   4 -11   1      229.60      260.57     30.98 o
   5 -11   1       37.71       12.30     18.27 o
   6 -11   1       13.22        6.70     18.98 o
   7 -11   1        3.34        0.46     19.25 o
   8 -11   1        0.30      -17.73     17.73 o
   9 -11   1        4.13      -19.76     19.76 o
  10 -11   1        0.69       -7.94     21.64 o
 -10 -10   1       11.41       24.98     43.30 o
  -9 -10   1       16.91       -7.22     37.74 o
  -8 -10   1        5.47        6.66     34.41 o
  -7 -10   1       60.55       79.47     36.63 o
  -6 -10   1      133.17      137.45     29.48 o
  -5 -10   1      266.00      234.11     42.46 o
  -4 -10   1      547.50      566.96     46.30 o
  -3 -10   1      345.66      354.92     53.56 o
  -2 -10   1       82.84       43.45     20.54 o
  -1 -10   1       12.86       -2.06     17.07 o
   0 -10   1       76.73       75.89     16.04 o
   1 -10   1       23.88       31.22     13.84 o
   2 -10   1        9.87       14.79     13.22 o
   3 -10   1        0.98      -14.17     14.17 o
   4 -10   1       13.52       13.66     16.51 o
   5 -10   1       10.60        8.41     19.34 o
   6 -10   1       17.16        9.56     16.56 o
   7 -10   1        3.47      -10.17     16.16 o
   8 -10   1       32.94       42.77     22.37 o
   9 -10   1        0.14        1.43     19.82 o
  10 -10   1       22.17       37.86     24.04 o
  11 -10   1       50.28       74.32     25.92 o
 -10  -9   1       11.73       46.63     39.41 o
  -9  -9   1       61.91       76.15     28.04 o
  -8  -9   1        7.41       -7.73     21.72 o
  -7  -9   1        4.08      -17.66     17.66 o
  -6  -9   1       99.80       67.75     24.02 o
  -5  -9   1      776.63      803.00     52.78 o
  -4  -9   1     1521.78     1547.75     76.60 o
  -3  -9   1     1619.92     1563.09     66.93 o
  -2  -9   1      929.50      883.99     48.89 o
  -1  -9   1      866.72      870.14     40.01 o
   0  -9   1      321.16      330.98     26.96 o
   1  -9   1        3.05       -6.43      8.22 o
   2  -9   1      119.96      100.65     22.91 o
   3  -9   1      311.03      256.91     19.48 o
   4  -9   1      211.78      196.10     20.67 o
   5  -9   1        0.04       -0.59     13.57 o
   6  -9   1       18.51       26.32     16.18 o
   7  -9   1      169.85      133.90     21.81 o
   8  -9   1        7.85       -8.68     16.04 o
   9  -9   1       22.07       10.35     18.88 o
  10  -9   1       28.52       12.80     19.93 o
  11  -9   1       35.40       47.91     22.12 o
  12  -9   1       95.80      117.04     30.86 o
 -11  -8   1        7.37      -12.21     34.97 o
 -10  -8   1       80.92      128.18     31.58 o
  -9  -8   1       54.99       57.02     39.13 o
  -8  -8   1        7.09        6.44     19.58 o
  -7  -8   1       21.65       22.07     19.75 o
  -6  -8   1      157.26      164.54     26.78 o
  -5  -8   1      797.91      768.00     51.07 o
  -4  -8   1     1087.03     1205.51     39.10 o
  -3  -8   1     2871.66     2810.66     68.12 o
  -2  -8   1     2313.85     2237.26     56.18 o
  -1  -8   1     1211.09     1239.51     38.58 o
   0  -8   1      160.17      171.49     24.11 o
   1  -8   1      221.70      229.64     27.18 o
   2  -8   1       24.42       16.01      8.48 o
   3  -8   1      202.60      188.71     16.50 o
   4  -8   1       10.10       21.06      9.93 o
   5  -8   1       43.15       35.93     11.30 o
   6  -8   1       91.07       87.03     14.86 o
   7  -8   1        1.20        9.40     13.45 o
   8  -8   1       17.58        6.90     14.86 o
   9  -8   1        1.69      -16.23     16.23 o
  10  -8   1       60.80       55.79     31.47 o
  11  -8   1      105.31       98.07     23.22 o
  12  -8   1      108.86      133.73     34.16 o
 -12  -7   1        6.64       55.51     37.74 o
 -11  -7   1       80.42       58.41     27.86 o
 -10  -7   1      183.26      176.32     32.18 o
  -9  -7   1      159.94      179.61     30.26 o
  -8  -7   1       38.96       81.86     23.07 o
  -7  -7   1       14.09       22.75     17.94 o
  -6  -7   1      195.19      213.91     18.69 o
  -5  -7   1      420.19      445.10     22.25 o
  -4  -7   1     2259.60     2255.40     68.82 o
  -3  -7   1     3642.82     3798.22    111.58 o
  -2  -7   1     4186.69     4263.92     90.91 o
  -1  -7   1      613.72      631.43     26.06 o
   0  -7   1        0.77       -5.06      7.18 o
   1  -7   1      119.35       88.19     15.38 o
   2  -7   1      149.83      173.98     17.54 o
   3  -7   1      417.19      441.29     31.82 o
   4  -7   1      398.20      438.65     22.57 o
   5  -7   1      624.55      549.33     21.78 o
   6  -7   1     1140.00     1093.70     42.93 o
   7  -7   1       54.38       29.03     12.86 o
   8  -7   1       59.95       50.65     14.17 o
   9  -7   1       74.24       96.00     22.72 o
  10  -7   1       21.75       -4.15     16.99 o
  11  -7   1       96.00      147.14     25.29 o
  12  -7   1       95.55       68.77     23.84 o
  13  -7   1       30.02       34.48     29.35 o
 -12  -6   1        2.00       -2.83     22.84 o
 -11  -6   1      178.28      195.22     34.65 o
 -10  -6   1      339.96      282.70     36.30 o
  -9  -6   1      261.04      233.81     36.08 o
  -8  -6   1      212.52      207.32     27.66 o
  -7  -6   1      157.54      133.86     23.05 o
  -6  -6   1       34.18       26.84     10.82 o
  -5  -6   1      316.97      322.63     22.41 o
  -4  -6   1     1862.76     1911.76     42.58 o
  -3  -6   1     4363.72     4398.98     83.28 o
  -2  -6   1     6313.87     6470.67    117.65 o
  -1  -6   1      940.48      905.48     27.45 o
   0  -6   1      144.83      164.73     12.43 o
   1  -6   1        0.86       -2.66      3.45 o
   2  -6   1     1843.88     1838.82     36.26 o
   3  -6   1       39.25       33.02      6.95 o
   4  -6   1      215.53      218.02     11.70 o
   5  -6   1      483.35      473.22     25.90 o
   6  -6   1      665.12      641.01     30.05 o
   7  -6   1     1230.07     1278.20     44.71 o
   8  -6   1      574.33      594.62     29.34 o
   9  -6   1       42.34       31.13     13.84 o
  10  -6   1      161.10      198.72     31.01 o
  11  -6   1      187.30      179.06     25.31 o
  12  -6   1      106.07      187.00     27.77 o
  13  -6   1       54.47       53.15     37.47 o
 -13  -5   1        2.35       -4.44     33.86 o
 -12  -5   1       30.41       16.27     25.26 o
 -11  -5   1      142.60      188.15     45.52 o
 -10  -5   1      245.21      293.41     75.77 o
  -9  -5   1       61.03       80.54     21.76 o
  -8  -5   1      349.78      352.74     26.69 o
  -7  -5   1        0.13      -10.87     10.87 o
  -6  -5   1      216.75      213.50     25.32 o
  -5  -5   1      181.12      194.17     14.01 o
  -4  -5   1      556.09      560.27     16.39 o
  -3  -5   1     6335.67     6688.22    108.76 o
  -2  -5   1     1129.15     1125.80     29.70 o
  -1  -5   1       91.63       80.12      8.45 o
   0  -5   1      352.59      398.49     15.06 o
   1  -5   1      587.33      583.19     17.39 o
   2  -5   1      134.91      136.09      8.55 o
   3  -5   1      167.57      141.14      9.06 o
   4  -5   1      139.21      132.41      8.88 o
   5  -5   1     1654.06     1717.50     48.97 o
   6  -5   1     1692.21     1636.11     35.82 o
   7  -5   1      435.27      398.24     19.16 o
   8  -5   1      522.54      461.21     25.40 o
   9  -5   1      486.02      492.73     27.37 o
  10  -5   1       62.73       37.38     14.74 o
  11  -5   1        1.56       -2.56     16.99 o
  12  -5   1      126.24      136.02     38.20 o
  13  -5   1      162.78      193.09     38.09 o
 -13  -4   1       13.12      -21.15     22.72 o
 -12  -4   1      154.23      166.76     28.52 o
 -11  -4   1      524.90      554.84     46.13 o
 -10  -4   1      280.69      318.64     29.77 o
  -9  -4   1      505.54      450.47     31.64 o
  -8  -4   1        4.50        3.84     11.19 o
  -7  -4   1        4.26       -3.55      9.76 o
  -6  -4   1        3.19        6.99      9.27 o
  -5  -4   1      364.08      342.96     19.31 o
  -4  -4   1     1399.02     1383.11     30.46 o
  -3  -4   1     3262.47     3271.88     55.38 o
  -2  -4   1      651.01      597.72     16.31 o
  -1  -4   1      318.80      276.45     21.43 o
   0  -4   1     1452.75     1600.82     29.44 o
   1  -4   1     2125.29     2279.55     42.99 o
   2  -4   1      367.00      386.83     16.18 o
   3  -4   1        1.76        0.19      4.52 o
   4  -4   1     2055.79     2116.94     39.06 o
   5  -4   1     1733.30     1635.38     55.43 o
   6  -4   1     1541.32     1560.57     33.69 o
   7  -4   1     1304.99     1318.93     31.67 o
   8  -4   1     1647.90     1566.89     50.46 o
   9  -4   1      147.35      166.39     17.48 o
  10  -4   1       38.13       37.00     13.57 o
  11  -4   1        2.79       15.86     14.81 o
  12  -4   1       84.56       46.34     21.31 o
  13  -4   1       56.45      115.76     37.47 o
  14  -4   1       43.78       58.84     44.41 o
 -13  -3   1       13.43      -10.08     23.70 o
 -12  -3   1      177.06      156.34     27.25 o
 -11  -3   1      616.10      648.03     65.61 o
 -10  -3   1      776.40      755.79     65.10 o
  -9  -3   1      871.25      828.83     32.35 o
  -8  -3   1       66.13       58.83     10.38 o
  -7  -3   1     1164.24     1148.71     29.75 o
  -6  -3   1        6.66        1.73      8.00 o
  -5  -3   1     1891.65     2023.49     41.81 o
  -4  -3   1    11422.91    11687.42    154.06 o
  -3  -3   1     2032.04     1955.36     29.11 o
  -2  -3   1     3330.02     3181.98     47.53 o
  -1  -3   1     2973.22     2928.18     47.12 o
   0  -3   1      331.92      342.99     10.38 o
   1  -3   1     1158.47     1157.20     21.38 o
   2  -3   1       10.32       13.64      3.57 o
   3  -3   1       18.47       16.98      4.39 o
   4  -3   1      684.33      716.37     17.60 o
   5  -3   1      450.95      369.49     14.38 o
   6  -3   1      243.79      216.52     12.06 o
   7  -3   1     1938.97     1982.29     40.81 o
   8  -3   1     1627.07     1510.99     40.96 o
   9  -3   1      356.84      368.98     23.24 o
  10  -3   1       39.01       52.58     14.87 o
  11  -3   1       73.85       70.13     16.85 o
  12  -3   1      226.84      241.26     56.56 o
  13  -3   1       94.40      117.66     34.17 o
  14  -3   1       33.26       30.82     30.99 o
 -14  -2   1        3.32       -7.22     38.30 o
 -13  -2   1       16.59       30.03     21.79 o
 -12  -2   1      199.27      189.41     29.14 o
 -11  -2   1      208.67      179.30     43.96 o
 -10  -2   1     1111.01     1161.87     38.42 o
  -9  -2   1       21.37       34.83     10.59 o
  -8  -2   1      291.03      328.43     15.61 o
  -7  -2   1      574.02      571.52     17.00 o
  -6  -2   1        2.05        6.23      5.08 o
  -5  -2   1     1337.89     1308.11     23.55 o
  -4  -2   1     2918.55     3017.38     39.70 o
  -3  -2   1     2969.86     3036.11     36.03 o
  -2  -2   1     3854.01     3947.37     47.28 o
  -1  -2   1     1093.36     1221.12     20.35 o
   0  -2   1        6.98        7.89      2.07 o
   1  -2   1        6.92       10.58      2.30 o
   2  -2   1     3606.06     3585.80     47.75 o
   3  -2   1     2233.62     2314.84     31.55 o
   4  -2   1     1802.65     1647.78     33.61 o
   5  -2   1       11.44       19.86      5.74 o
   6  -2   1      155.73      119.29      9.56 o
   7  -2   1     1780.65     1939.67     67.23 o
   8  -2   1     2058.05     2099.26     60.11 o
   9  -2   1      484.57      492.49     26.05 o
  10  -2   1       35.38       24.51     13.94 o
  11  -2   1      170.42      142.57     19.00 o
  12  -2   1      111.84       86.60     21.69 o
  13  -2   1      127.70      117.46     33.13 o
  14  -2   1       52.09       -8.74     33.86 o
 -14  -1   1        1.36        9.14     30.33 o
 -13  -1   1       30.92       39.71     22.62 o
 -12  -1   1      196.34      282.16     30.57 o
 -11  -1   1      430.69      443.98     33.89 o
 -10  -1   1      415.01      476.95     25.67 o
  -9  -1   1       24.96       26.44      9.68 o
  -8  -1   1     1519.47     1528.00     32.51 o
  -7  -1   1      584.92      577.20     19.04 o
  -6  -1   1       35.49       42.70      5.75 o
  -5  -1   1     1767.01     1815.83     26.89 o
  -4  -1   1     1127.20     1067.75     14.43 o
  -3  -1   1      107.43      105.83      4.01 o
  -2  -1   1     2330.32     2266.08     24.43 o
  -1  -1   1     1418.81     1321.11     24.24 o
   0  -1   1        1.36        0.34      0.66 o
   1  -1   1      274.74      241.81     17.06 o
   2  -1   1      716.31      648.50     10.63 o
   3  -1   1        0.22       -0.13      2.46 o
   4  -1   1       21.53       28.76      4.41 o
   5  -1   1      274.50      236.19     11.03 o
   6  -1   1     2464.76     2475.04     51.26 o
   7  -1   1     2670.02     2563.23     48.63 o
   8  -1   1     2484.50     2414.57     48.18 o
   9  -1   1      630.68      582.08     27.98 o
  10  -1   1        0.63       -5.15     11.90 o
  11  -1   1      105.51      107.12     18.59 o
  12  -1   1       57.58       74.18     18.36 o
  13  -1   1       78.15       68.17     46.90 o
  14  -1   1       29.40       32.57     34.01 o
 -14   0   1       10.19       35.24     40.80 o
 -13   0   1       10.61      -16.05     19.14 o
 -12   0   1       25.14       32.93     21.02 o
 -11   0   1      279.59      299.39     32.23 o
 -10   0   1      118.47      129.89     17.71 o
  -9   0   1     1544.59     1620.07     42.22 o
  -8   0   1      992.06     1016.94     26.19 o
  -7   0   1      450.42      417.24     16.07 o
  -6   0   1       61.72       79.29      6.96 o
  -5   0   1       69.69       73.10      7.92 o
  -4   0   1     1127.30     1058.18     16.10 o
  -3   0   1     1066.08     1062.36     14.31 o
  -2   0   1     1017.47      981.31     12.41 o
  -1   0   1      216.56      170.81     12.68 o
   1   0   1      370.48      408.29     27.17 o
   2   0   1      369.92      342.64      7.00 o
   3   0   1     2075.47     2077.81     31.19 o
   4   0   1      319.61      324.88     10.83 o
   5   0   1      548.81      509.51     15.18 o
   6   0   1      498.87      493.11     20.72 o
   7   0   1     3217.95     3202.02     57.97 o
   8   0   1     2893.98     3027.48     57.25 o
   9   0   1      864.53      911.02     33.08 o
  10   0   1      111.30       98.30     13.42 o
  11   0   1       23.96       30.74     14.71 o
  12   0   1       33.50       27.91     29.79 o
  13   0   1        8.96        7.62     27.57 o
  14   0   1       24.58       15.65     33.25 o
 -14   1   1        1.46        2.39     29.67 o
 -13   1   1        3.40        8.93     21.58 o
 -12   1   1       60.42       45.18     21.38 o
 -11   1   1       18.69       10.55     13.73 o
 -10   1   1      295.08      318.04     22.00 o
  -9   1   1     1488.67     1498.07     38.66 o
  -8   1   1     1280.79     1305.61     33.47 o
  -7   1   1      488.27      457.58     18.78 o
  -6   1   1      195.26      190.75      9.95 o
  -5   1   1       99.05      118.70      7.33 o
  -4   1   1       35.92       32.95      3.86 o
  -3   1   1      103.23      115.99      4.48 o
  -2   1   1        0.86        3.12      2.17 o
  -1   1   1        2.99        1.72      1.78 o
   0   1   1      726.74      660.67     13.88 o
   1   1   1        1.44        2.31      1.58 o
   2   1   1     3430.42     3431.87     41.54 o
   3   1   1     3579.59     3619.44     40.93 o
   4   1   1      293.83      299.26      9.34 o
   5   1   1     2871.66     2837.33     45.72 o
   6   1   1     3894.03     3904.25     61.57 o
   7   1   1     3655.36     3597.38     55.11 o
   8   1   1     4309.22     4328.88     75.52 o
   9   1   1      370.52      398.54     20.19 o
  10   1   1        1.22        1.06     10.81 o
  11   1   1        2.43        5.39     14.47 o
  12   1   1        4.21       37.69     20.76 o
  13   1   1       23.03       13.75     28.84 o
  14   1   1       10.46       36.63     41.07 o
 -14   2   1        8.02        7.60     31.21 o
 -13   2   1        0.43       -1.27     20.42 o
 -12   2   1       73.43      121.23     23.72 o
 -11   2   1       55.24       73.89     16.08 o
 -10   2   1     1291.98     1369.14     44.63 o
  -9   2   1     2181.74     2301.90     51.89 o
  -8   2   1     1876.95     1983.63     55.08 o
  -7   2   1      154.40      148.29     11.64 o
  -6   2   1      384.76      413.47     15.12 o
  -5   2   1      105.09      107.32      9.40 o
  -4   2   1      173.39      210.36     20.40 o
  -3   2   1     3566.62     3786.48     54.63 o
  -2   2   1      457.42      442.25     10.44 o
  -1   2   1     1180.30     1223.46     23.69 o
   0   2   1      253.50      254.29      9.94 o
   1   2   1      181.72      168.27      7.10 o
   2   2   1     8577.16     9053.14    106.66 o
   3   2   1     2363.31     2538.86     33.69 o
   4   2   1       77.69       80.24      5.31 o
   5   2   1      133.93      121.07      8.10 o
   6   2   1      776.05      713.90     18.34 o
   7   2   1     2881.19     2917.34     50.56 o
   8   2   1     2767.74     2770.61     53.14 o
   9   2   1      150.33      171.02     14.68 o
  10   2   1      371.07      374.59     25.33 o
  11   2   1        7.58       13.11     14.60 o
  12   2   1        5.84      -13.96     24.52 o
  13   2   1       40.24       30.78     29.74 o
 -14   3   1       50.99       77.40     35.32 o
 -13   3   1        1.17      -27.76     29.42 o
 -12   3   1        0.67        1.49     17.64 o
 -11   3   1      245.73      270.30     22.67 o
 -10   3   1     1203.91     1253.76     74.75 o
  -9   3   1     1941.04     1945.13     51.65 o
  -8   3   1     1728.13     1812.55     42.96 o
  -7   3   1     1097.96     1109.64     27.28 o
  -6   3   1      182.33      158.79     10.55 o
  -5   3   1       82.37       83.98      7.82 o
  -4   3   1      715.86      708.85     17.92 o
  -3   3   1       95.59      118.73      7.11 o
  -2   3   1     2048.56     2144.48     38.66 o
  -1   3   1     1003.59     1077.97     22.38 o
   0   3   1      682.70      680.17     14.16 o
   1   3   1      970.34      990.48     17.00 o
   2   3   1      158.96      173.78      7.42 o
   3   3   1      578.68      662.91     12.37 o
   4   3   1     1446.06     1466.59     25.16 o
   5   3   1     3930.84     3855.73     60.84 o
   6   3   1     1821.02     1865.71     37.22 o
   7   3   1     2639.75     2624.94     46.66 o
   8   3   1       19.05       -2.21      9.14 o
   9   3   1      180.17      223.06     16.73 o
  10   3   1       84.58       68.87     15.87 o
  11   3   1       43.02       37.76     15.89 o
  12   3   1        0.02       -3.76     25.77 o
  13   3   1        5.10      -21.43     27.63 o
 -13   4   1       46.87       23.83     26.81 o
 -12   4   1       36.15       17.62     35.16 o
 -11   4   1      118.64      116.37     21.63 o
 -10   4   1      820.69      838.72     38.70 o
  -9   4   1     1581.82     1646.58     46.86 o
  -8   4   1      959.88      940.18     29.77 o
  -7   4   1       89.46      101.06     10.96 o
  -6   4   1       68.70       55.57     10.57 o
  -5   4   1      360.59      375.74     20.11 o
  -4   4   1     1329.72     1374.73     28.91 o
  -3   4   1      995.32      928.44     20.59 o
  -2   4   1     1409.75     1543.98     37.44 o
  -1   4   1      199.63      209.96     10.40 o
   0   4   1     1667.95     1659.35     32.74 o
   1   4   1      778.23      740.42     18.95 o
   2   4   1       44.49       55.92      5.68 o
   3   4   1      497.93      499.51     16.05 o
   4   4   1      347.27      375.70     15.02 o
   5   4   1      137.26      150.97     11.95 o
   6   4   1     2458.85     2517.42     53.62 o
   7   4   1     1340.21     1343.58     34.72 o
   8   4   1      404.68      400.52     22.38 o
   9   4   1     1312.49     1299.02     46.99 o
  10   4   1       84.04      110.82     25.90 o
  11   4   1       16.33       28.62     23.29 o
  12   4   1       18.62       94.92     41.07 o
  13   4   1        8.21      -22.20     32.75 o
 -13   5   1       89.34      112.48     57.17 o
 -12   5   1        3.74      -14.00     23.06 o
 -11   5   1       55.64       47.75     19.15 o
 -10   5   1       80.25      110.10     17.69 o
  -9   5   1      310.72      306.73     22.17 o
  -8   5   1      772.91      762.68     34.61 o
  -7   5   1      467.13      452.14     21.65 o
  -6   5   1      234.37      252.12     14.53 o
  -5   5   1      720.62      706.23     25.94 o
  -4   5   1       16.89        8.42      6.65 o
  -3   5   1        0.76        2.80      5.24 o
  -2   5   1       83.46       67.53      8.31 o
  -1   5   1       98.33      101.30      9.36 o
   0   5   1     3176.42     3248.24     78.60 o
   1   5   1     2657.61     2708.35     55.40 o
   2   5   1      602.44      570.91     23.37 o
   3   5   1      627.08      690.62     22.21 o
   4   5   1       54.32       42.24      9.69 o
   5   5   1       36.13       16.54      8.75 o
   6   5   1      593.60      624.57     28.57 o
   7   5   1       86.78       42.56     20.81 o
   8   5   1      645.46      685.26     46.98 o
   9   5   1      545.85      518.26     61.33 o
  10   5   1      591.40      604.67     48.46 o
  11   5   1      136.32      106.02     40.52 o
  12   5   1        7.75       21.09     38.30 o
 -13   6   1       32.95      -13.78     50.51 o
 -12   6   1        0.09       -0.08     24.49 o
 -11   6   1       31.02       23.72     18.58 o
 -10   6   1      106.01       90.70     17.36 o
  -9   6   1      166.96      155.72     18.23 o
  -8   6   1        6.82       12.02     12.20 o
  -7   6   1        2.44       -6.29     11.70 o
  -6   6   1      411.25      423.65     20.85 o
  -5   6   1      483.15      453.44     19.02 o
  -4   6   1       58.47       53.69      9.09 o
  -3   6   1      615.01      679.05     24.68 o
  -2   6   1      206.43      201.48     13.53 o
  -1   6   1      138.80      116.38     13.60 o
   0   6   1     1528.61     1505.55     36.39 o
   1   6   1     3244.27     3271.30     73.18 o
   2   6   1     3830.14     4019.64     86.63 o
   3   6   1     1032.60     1096.08     36.52 o
   4   6   1      309.55      296.84     16.64 o
   5   6   1      122.76       95.04     12.24 o
   6   6   1       20.65        1.50     15.08 o
   7   6   1      125.18      136.59     24.53 o
   8   6   1      315.79      300.60     44.96 o
   9   6   1      163.88      179.47     30.58 o
  10   6   1      147.33      178.86     33.02 o
  11   6   1       63.34       62.72     38.85 o
  12   6   1       14.61       -1.11     33.30 o
 -12   7   1        0.07       22.59     25.78 o
 -11   7   1        7.54       13.76     19.41 o
 -10   7   1       42.63       29.76     18.97 o
  -9   7   1      172.20      192.40     25.51 o
  -8   7   1      223.63      256.96     21.79 o
  -7   7   1       81.95       87.74     15.38 o
  -6   7   1      292.04      312.70     21.51 o
  -5   7   1       86.55       78.52     11.26 o
  -4   7   1        4.49       -3.62      7.37 o
  -3   7   1      426.09      466.62     34.69 o
  -2   7   1        1.33       -2.33      7.69 o
  -1   7   1      796.76      841.94     27.84 o
   0   7   1     1676.94     1645.22     40.53 o
   1   7   1     3492.32     3546.18     92.35 o
   2   7   1     3587.39     3646.92     82.44 o
   3   7   1     1152.23     1199.06     38.53 o
   4   7   1      348.36      350.99     27.62 o
   5   7   1        0.63       16.89     16.65 o
   6   7   1        6.75        2.47     17.34 o
   7   7   1      308.40      245.49     35.25 o
   8   7   1      206.25      190.69     31.58 o
   9   7   1      437.31      387.04     42.39 o
  10   7   1      145.65      166.52     45.52 o
  11   7   1       25.03      -33.86     33.86 o
 -12   8   1        6.50       14.69     36.91 o
 -11   8   1        5.62       14.84     20.27 o
 -10   8   1       94.57       69.59     22.03 o
  -9   8   1      164.01      201.33     26.43 o
  -8   8   1       45.17       31.57     17.65 o
  -7   8   1      216.78      196.29     20.07 o
  -6   8   1      366.88      357.29     24.08 o
  -5   8   1      141.55      143.38     16.68 o
  -4   8   1       58.11       32.39     12.02 o
  -3   8   1      498.62      491.57     25.16 o
  -2   8   1       50.91       36.14     16.02 o
  -1   8   1        1.74       -8.66      8.66 o
   0   8   1      709.27      679.46     30.58 o
   1   8   1     2023.26     1970.34     61.67 o
   2   8   1     1213.77     1220.66     50.65 o
   3   8   1      794.26      725.90     89.92 o
   4   8   1       10.44       -8.60     15.47 o
   5   8   1       68.54       39.49     19.33 o
   6   8   1       61.41       32.67     21.15 o
   7   8   1       92.80      107.83     26.68 o
   8   8   1      230.82      268.10     51.62 o
   9   8   1      184.55      248.67     50.51 o
  10   8   1      102.96      121.00     45.52 o
  11   8   1        1.70       -1.11     37.74 o
 -11   9   1       17.18      -13.35     27.23 o
 -10   9   1       50.78       -5.21     23.86 o
  -9   9   1      134.71      118.84     24.33 o
  -8   9   1      116.24       96.36     21.69 o
  -7   9   1      240.52      240.63     26.66 o
  -6   9   1        5.41       -4.53     16.33 o
  -5   9   1        1.26       -7.68     13.51 o
  -4   9   1      393.21      309.54     26.32 o
  -3   9   1       16.45       13.38     12.84 o
  -2   9   1      203.12      200.63     20.00 o
  -1   9   1      211.25      198.42     27.34 o
   0   9   1      401.18      400.48     36.44 o
   1   9   1      907.98      970.52     66.33 o
   2   9   1      997.86      980.06     55.04 o
   3   9   1       96.22       89.75     22.72 o
   4   9   1        9.43       21.43     20.23 o
   5   9   1       13.51       -7.30     19.12 o
   6   9   1       43.35        6.66     28.31 o
   7   9   1       61.90      123.78     39.41 o
   8   9   1      126.61       88.81     41.63 o
   9   9   1      109.01       48.29     43.30 o
  10   9   1       25.78      -35.52     35.52 o
 -10  10   1       44.27       33.46     23.51 o
  -9  10   1       65.74       70.47     22.36 o
  -8  10   1      130.81      123.25     24.87 o
  -7  10   1       20.99       -0.93     20.32 o
  -6  10   1        6.85       -5.26     16.95 o
  -5  10   1        5.72       10.05     16.56 o
  -4  10   1      210.97      177.01     23.17 o
  -3  10   1      311.02      249.22     38.30 o
  -2  10   1       74.96       41.66     19.70 o
  -1  10   1      119.01      146.54     34.41 o
   0  10   1      937.93      944.72     79.93 o
   1  10   1     1152.31     1057.96     76.60 o
   2  10   1      788.26      952.49     81.04 o
   3  10   1      201.57      138.77     38.30 o
   4  10   1      228.82      250.89     44.96 o
   5  10   1        2.38        1.11     29.97 o
   6  10   1       25.72       41.07     33.86 o
   7  10   1       73.26       31.64     37.74 o
   8  10   1       93.69      103.80     43.85 o
   9  10   1       73.81       56.06     43.30 o
  -9  11   1        8.85       24.18     22.22 o
  -8  11   1       63.34       33.85     40.56 o
  -7  11   1        0.45      -19.13     19.13 o
  -6  11   1        0.40       16.88     28.97 o
  -5  11   1       60.38       61.35     20.67 o
  -4  11   1       32.34       47.89     19.59 o
  -3  11   1        3.73       -9.30     23.87 o
  -2  11   1        6.98       18.87     19.43 o
  -1  11   1       11.89       12.01     18.00 o
   0  11   1      107.94      138.21     38.85 o
   1  11   1      261.32      334.15     50.51 o
   2  11   1      233.05      271.43     47.74 o
   3  11   1      489.50      399.09     58.84 o
   4  11   1      189.49      238.68     49.96 o
   5  11   1       18.24      -28.86     28.86 o
   6  11   1        0.64      -11.10     31.08 o
   7  11   1       15.91       31.08     40.52 o
   8  11   1       53.03        5.00     39.41 o
  -8  12   1       11.11       -5.47     22.43 o
  -7  12   1       11.10       -6.66     20.46 o
  -6  12   1       16.71       18.39     19.97 o
  -5  12   1       36.64       31.11     29.69 o
  -4  12   1       42.17       53.83     21.57 o
  -3  12   1       29.68       22.57     20.91 o
  -2  12   1        3.16       10.03     20.14 o
  -1  12   1      239.05      177.19     29.61 o
   0  12   1      229.53      220.92     47.18 o
   1  12   1      105.84      124.33     41.63 o
   2  12   1      232.49      259.77     49.96 o
   3  12   1      220.82      224.25     49.40 o
   4  12   1       33.58       95.47     38.85 o
   5  12   1       36.34       31.64     38.85 o
   6  12   1       16.64      -31.64     36.08 o
  -7  13   1        0.01      -14.43     54.95 o
  -6  13   1       23.23        4.14     22.97 o
  -5  13   1       36.96       41.33     22.15 o
  -4  13   1        9.92       32.69     22.07 o
  -3  13   1        0.37        4.37     22.00 o
  -2  13   1       10.57       12.44     34.69 o
  -1  13   1       12.04       17.96     21.74 o
   0  13   1       24.84       22.03     21.87 o
   1  13   1      198.88      216.55     72.44 o
   2  13   1      487.52      495.67     69.94 o
   3  13   1      127.80      119.34     44.41 o
   4  13   1       26.13       27.75     39.41 o
   5  13   1        0.56       14.99     41.07 o
  -4  14   1        0.47      -17.71     21.13 o
  -3  14   1        0.46      -23.06     23.06 o
  -2  14   1        2.82       26.67     24.21 o
  -1  14   1        1.72       19.35     25.31 o
   0  14   1        8.43       13.65     23.60 o
   1  14   1      106.88      155.96     36.91 o
   2  14   1      103.39      145.66     38.58 o
  -2 -15   2        0.62       14.43     40.52 o
  -1 -15   2        4.37        6.85     21.34 o
   0 -15   2        3.92       -6.58     19.30 o
   1 -15   2       15.20       25.62     22.99 o
   2 -15   2      102.99      114.27     28.27 o
   3 -15   2       75.62       96.88     30.34 o
   4 -15   2       16.69       23.02     35.52 o
  -5 -14   2        8.82       65.50     42.74 o
  -4 -14   2        2.81       17.21     38.30 o
  -3 -14   2        5.94       31.08     37.74 o
  -2 -14   2        0.05        3.27     21.65 o
  -1 -14   2        8.67      -12.94     17.76 o
   0 -14   2        2.90       -1.11     28.03 o
   1 -14   2       47.82       30.88     21.25 o
   2 -14   2      119.13      108.94     27.26 o
   3 -14   2       70.73       87.60     25.83 o
   4 -14   2      129.85      153.70     31.44 o
   5 -14   2       63.58       94.89     25.88 o
   6 -14   2        2.81      -13.29     22.16 o
  -6 -13   2       24.68       23.31     38.85 o
  -5 -13   2        0.79       13.88     37.19 o
  -4 -13   2        4.69       -2.22     36.63 o
  -3 -13   2        8.00        3.54     19.29 o
  -2 -13   2       60.23       57.29     28.03 o
  -1 -13   2       15.74       21.23     19.40 o
   0 -13   2       14.83       18.10     18.47 o
   1 -13   2      167.06      181.75     41.07 o
   2 -13   2      267.15      344.11     36.04 o
   3 -13   2      338.51      320.17     37.93 o
   4 -13   2      364.90      337.51     74.93 o
   5 -13   2      128.35      181.08     39.67 o
   6 -13   2       42.94       28.80     22.16 o
   7 -13   2        3.02       -3.26     21.82 o
   8 -13   2       51.32       25.99     29.94 o
  -8 -12   2       17.60       12.77     38.30 o
  -7 -12   2       41.22       75.49     42.18 o
  -6 -12   2       62.50       84.37     41.07 o
  -5 -12   2       74.52      113.79     44.96 o
  -4 -12   2       54.62       24.17     17.76 o
  -3 -12   2        5.63        5.55     16.47 o
  -2 -12   2       91.06      111.76     22.24 o
  -1 -12   2        6.25       -4.83     16.39 o
   0 -12   2        5.23        2.01     16.51 o
   1 -12   2       55.83       19.69     17.96 o
   2 -12   2      182.11      179.95     29.97 o
   3 -12   2      561.18      585.86     44.08 o
   4 -12   2      425.45      490.83     46.07 o
   5 -12   2      357.92      416.67     34.84 o
   6 -12   2      116.01      131.27     25.74 o
   7 -12   2        1.60       -5.29     19.90 o
   8 -12   2       36.36       22.38     22.17 o
   9 -12   2       42.50       67.62     34.91 o
  -9 -11   2       13.27       54.95     42.18 o
  -8 -11   2       12.41       -2.78     38.85 o
  -7 -11   2       31.67        4.77     26.92 o
  -6 -11   2       33.90       61.08     25.65 o
  -5 -11   2       23.26       17.31     22.75 o
  -4 -11   2       20.14       -0.83     20.01 o
  -3 -11   2        0.48      -11.95     11.95 o
  -2 -11   2       25.57        3.44     12.96 o
  -1 -11   2        5.95       -8.38     12.05 o
   0 -11   2       33.86       28.49     14.58 o
   1 -11   2       28.30       41.82     15.13 o
   2 -11   2       83.67      113.11     48.85 o
   3 -11   2      224.85      232.69     27.90 o
   4 -11   2      351.99      345.39     34.36 o
   5 -11   2      312.07      257.63     27.56 o
   6 -11   2       57.26       32.43     18.32 o
   7 -11   2        2.19      -17.19     17.19 o
   8 -11   2       13.76        3.22     19.22 o
   9 -11   2        5.18       -4.40     19.22 o
  10 -11   2       27.14       56.16     23.85 o
 -10 -10   2       16.54       19.98     41.07 o
  -9 -10   2       36.71       69.99     29.80 o
  -8 -10   2       89.12       94.14     30.01 o
  -7 -10   2       68.82       28.27     43.85 o
  -6 -10   2       11.66       16.90     47.46 o
  -5 -10   2        5.78        6.20     25.53 o
  -4 -10   2        9.61       -5.02     23.59 o
  -3 -10   2       20.76        9.66     19.28 o
  -2 -10   2        3.58      -11.72     11.72 o
  -1 -10   2        4.70      -10.78     11.27 o
   0 -10   2      267.03      271.06     23.29 o
   1 -10   2      427.97      420.56     28.04 o
   2 -10   2      421.27      414.31     28.84 o
   3 -10   2       88.97       66.26     15.97 o
   4 -10   2      274.97      295.70     55.78 o
   5 -10   2      471.90      456.06     55.55 o
   6 -10   2       85.51      138.60     22.22 o
   7 -10   2       40.73       26.64     17.61 o
   8 -10   2        2.50       -6.35     16.41 o
   9 -10   2        3.51       21.18     19.80 o
  10 -10   2       65.72       69.15     23.61 o
  11 -10   2       33.29       29.32     24.02 o
 -11  -9   2       15.45        5.00     38.85 o
 -10  -9   2        1.58        7.22     24.73 o
  -9  -9   2        1.10       53.10     26.47 o
  -8  -9   2       61.13       76.95     26.87 o
  -7  -9   2      171.08      150.38     28.75 o
  -6  -9   2       42.22       16.52     20.21 o
  -5  -9   2        3.11       10.66     17.46 o
  -4  -9   2       76.45       70.61     20.97 o
  -3  -9   2      318.35      287.76     24.36 o
  -2  -9   2      287.99      279.53     23.84 o
  -1  -9   2      112.70      111.39     12.26 o
   0  -9   2      295.56      280.60     23.28 o
   1  -9   2     1005.54      970.63     60.91 o
   2  -9   2      775.84      830.52     27.82 o
   3  -9   2     1530.55     1540.33     50.69 o
   4  -9   2     1022.45     1069.27     36.82 o
   5  -9   2      294.03      303.04     25.60 o
   6  -9   2       11.56       -3.83     14.20 o
   7  -9   2       35.45       28.09     16.15 o
   8  -9   2        0.32        2.51     16.07 o
   9  -9   2       47.37       52.17     20.06 o
  10  -9   2       40.47       84.13     49.77 o
  11  -9   2       31.03       51.85     25.30 o
  12  -9   2        3.19      -22.20     22.20 o
 -11  -8   2        1.62       29.42     26.30 o
 -10  -8   2       12.95       22.03     22.15 o
  -9  -8   2        0.41        4.16     21.76 o
  -8  -8   2        2.53       -1.63     19.98 o
  -7  -8   2        0.34        2.80     18.00 o
  -6  -8   2        0.11      -12.96     16.03 o
  -5  -8   2       24.55       19.04     13.02 o
  -4  -8   2       21.58       23.86     11.20 o
  -3  -8   2      795.69      795.14     38.66 o
  -2  -8   2      786.99      812.10     29.84 o
  -1  -8   2     1048.68     1110.78     29.85 o
   0  -8   2       12.37        1.52      7.48 o
   1  -8   2      905.10      921.46     26.94 o
   2  -8   2     1394.24     1334.49     75.03 o
   3  -8   2     3393.83     3555.97     78.70 o
   4  -8   2     4464.75     4437.56    109.50 o
   5  -8   2     3244.21     3183.95     66.93 o
   6  -8   2      241.28      219.56     19.20 o
   7  -8   2        0.83      -12.77     13.02 o
   8  -8   2      187.12      174.85     22.39 o
   9  -8   2      288.29      269.30     27.44 o
  10  -8   2       97.41       98.83     22.60 o
  11  -8   2       18.49       35.76     21.53 o
  12  -8   2       12.20       -7.58     21.84 o
 -12  -7   2       28.43       70.12     31.08 o
 -11  -7   2       32.54       32.03     28.59 o
 -10  -7   2       29.98       33.90     24.47 o
  -9  -7   2        2.39      -13.04     18.84 o
  -8  -7   2        1.27        5.71     16.86 o
  -7  -7   2        0.15       -1.81     11.20 o
  -6  -7   2        4.72      -11.65     11.65 o
  -5  -7   2      161.91      194.53     14.29 o
  -4  -7   2      868.92      913.95     34.29 o
  -3  -7   2      838.80      858.84     29.57 o
  -2  -7   2      360.51      389.08     19.39 o
  -1  -7   2      289.62      352.09     18.42 o
   0  -7   2       57.60       69.24      8.67 o
   1  -7   2      123.29      148.45     10.93 o
   2  -7   2     2263.72     2145.56     59.21 o
   3  -7   2     4531.36     4550.55     77.95 o
   4  -7   2     4710.66     4660.50     80.59 o
   5  -7   2     4379.02     4477.49     79.02 o
   6  -7   2     2881.62     2804.78     92.14 o
   7  -7   2      658.61      668.80     30.80 o
   8  -7   2      132.78      161.16     18.10 o
   9  -7   2       50.71       69.54     18.80 o
  10  -7   2      152.44      143.57     23.24 o
  11  -7   2      113.70      105.21     24.20 o
  12  -7   2        1.38        4.62     20.00 o
  13  -7   2        7.32       -6.19     28.71 o
 -12  -6   2       15.28       -8.72     24.32 o
 -11  -6   2      121.01      108.82     28.85 o
 -10  -6   2       63.75       42.96     22.67 o
  -9  -6   2       61.71       29.49     24.70 o
  -8  -6   2       59.75       57.14     16.23 o
  -7  -6   2        1.55        2.32     11.31 o
  -6  -6   2       10.39       21.02      9.79 o
  -5  -6   2        2.68        0.49     10.84 o
  -4  -6   2      192.81      191.90     15.62 o
  -3  -6   2     1042.84     1047.01     29.78 o
  -2  -6   2     3926.04     4277.31     87.83 o
  -1  -6   2        3.09        0.04      6.10 o
   0  -6   2      273.97      275.63     14.41 o
   1  -6   2      900.12     1074.76     27.60 o
   2  -6   2     2933.00     2992.59     57.60 o
   3  -6   2     2964.75     3021.78     54.09 o
   4  -6   2     5006.19     5050.21     84.85 o
   5  -6   2     4528.23     4553.94     72.97 o
   6  -6   2     2460.77     2352.77     51.57 o
   7  -6   2      106.74      108.06     16.73 o
   8  -6   2      106.50       93.66     14.83 o
   9  -6   2       48.46       35.91     13.97 o
  10  -6   2       49.82       35.58     20.00 o
  11  -6   2        0.14       12.37     21.49 o
  12  -6   2        5.66        6.00     20.63 o
  13  -6   2        0.29       -4.25     23.37 o
 -13  -5   2        6.73       27.48     25.71 o
 -12  -5   2       56.91       69.73     27.67 o
 -11  -5   2       52.06       31.11     29.70 o
 -10  -5   2       14.35       43.33     20.58 o
  -9  -5   2       16.13       28.95     16.75 o
  -8  -5   2       23.30       39.69     13.82 o
  -7  -5   2       31.26       18.88     11.51 o
  -6  -5   2      125.56      151.71     13.06 o
  -5  -5   2      316.25      298.34     15.84 o
  -4  -5   2      411.60      431.10     17.89 o
  -3  -5   2     3477.73     3497.45     72.12 o
  -2  -5   2      294.02      277.72     13.42 o
  -1  -5   2      799.08      795.56     19.46 o
   0  -5   2        0.36        1.43      7.16 o
   1  -5   2       11.41       10.46      4.52 o
   2  -5   2      697.17      676.58     18.95 o
   3  -5   2     2380.58     2183.37     40.33 o
   4  -5   2     4291.52     4452.98     69.31 o
   5  -5   2     4026.19     4050.51     64.90 o
   6  -5   2     3035.64     3158.97     63.21 o
   7  -5   2      148.53      154.75     12.98 o
   8  -5   2        0.28        3.09     10.84 o
   9  -5   2       54.96       83.67     15.86 o
  10  -5   2      118.50      108.64     17.53 o
  11  -5   2       13.53       22.98     23.76 o
  12  -5   2       13.05       18.59     20.25 o
  13  -5   2       21.46       32.79     22.66 o
 -13  -4   2       23.16      -20.43     21.67 o
 -12  -4   2      110.48      113.68     31.50 o
 -11  -4   2       52.74       50.49     21.72 o
 -10  -4   2        0.36        3.23     15.33 o
  -9  -4   2       24.42       17.12     13.10 o
  -8  -4   2        0.55        5.25     10.43 o
  -7  -4   2       10.14        8.67      9.58 o
  -6  -4   2      174.05      182.28     14.60 o
  -5  -4   2     1311.80     1308.61     30.15 o
  -4  -4   2     5967.95     6291.85    107.03 o
  -3  -4   2     8237.55     8369.26    139.41 o
  -2  -4   2      344.44      301.33     11.32 o
  -1  -4   2      175.13      211.18      7.37 o
   0  -4   2     5763.48     6023.69     85.76 o
   1  -4   2     1396.90     1384.19     21.95 o
   2  -4   2      497.20      457.91     14.25 o
   3  -4   2      670.80      610.40     16.04 o
   4  -4   2     1223.43     1075.47     22.35 o
   5  -4   2     2059.07     1967.99     38.26 o
   6  -4   2     1502.17     1512.44     48.72 o
   7  -4   2      446.09      395.83     23.21 o
   8  -4   2        5.90       -0.61     10.35 o
   9  -4   2        0.10       -7.96     11.19 o
  10  -4   2        7.13       -8.74     12.48 o
  11  -4   2       53.87       21.38     17.74 o
  12  -4   2        2.37       19.92     26.76 o
  13  -4   2        0.90       19.77     30.06 o
 -13  -3   2       93.70       84.60     25.75 o
 -12  -3   2      104.82      134.08     34.35 o
 -11  -3   2       55.52       64.88     21.10 o
 -10  -3   2       20.50        7.85     15.90 o
  -9  -3   2       44.75       38.28     12.92 o
  -8  -3   2       46.06       56.18     12.10 o
  -7  -3   2      188.26      164.08     14.20 o
  -6  -3   2      137.45      159.72     13.01 o
  -5  -3   2     1479.08     1510.47     31.97 o
  -4  -3   2    17216.34    18195.83    233.67 o
  -3  -3   2    11094.49    11202.05    144.72 o
  -2  -3   2     6347.65     5940.12     83.91 o
  -1  -3   2     2719.68     2806.25     40.50 o
   0  -3   2      647.00      652.04     12.47 o
   1  -3   2       89.94       94.38      4.62 o
   2  -3   2      701.66      655.50     13.64 o
   3  -3   2     3681.93     3462.46     52.77 o
   4  -3   2      722.80      597.98     15.02 o
   5  -3   2      163.76      118.96      8.69 o
   6  -3   2      131.39      121.77     10.07 o
   7  -3   2      364.10      368.70     17.24 o
   8  -3   2        2.50       -2.58      8.72 o
   9  -3   2        1.34        9.10     11.31 o
  10  -3   2       22.29        7.92     12.98 o
  11  -3   2       95.38       76.16     17.34 o
  12  -3   2       61.44       74.04     21.92 o
  13  -3   2       45.62       12.84     28.43 o
  14  -3   2        4.39      -29.98     29.98 o
 -14  -2   2        2.35       10.63     49.68 o
 -13  -2   2       41.80       65.84     23.40 o
 -12  -2   2       48.79      113.21     24.25 o
 -11  -2   2       56.73       52.00     22.20 o
 -10  -2   2        1.86       16.28     14.57 o
  -9  -2   2        2.90       -1.40      8.61 o
  -8  -2   2      378.39      387.40     17.59 o
  -7  -2   2      364.75      362.75     13.90 o
  -6  -2   2       80.41       76.49      6.64 o
  -5  -2   2     1802.37     1791.86     32.03 o
  -4  -2   2     5950.62     5923.51     90.11 o
  -3  -2   2     7960.93     8011.66     99.07 o
  -2  -2   2    39025.30    39062.91    818.00 o
  -1  -2   2    26731.45    27694.87    498.81 o
   0  -2   2      160.04      164.78      5.24 o
   1  -2   2      226.54      231.37      7.33 o
   2  -2   2      365.47      354.16      9.05 o
   3  -2   2     1306.94     1177.14     21.32 o
   4  -2   2     6678.06     6534.33     94.51 o
   5  -2   2      427.68      337.41     13.23 o
   6  -2   2     1256.17     1165.70     29.12 o
   7  -2   2      467.15      514.12     25.17 o
   8  -2   2       44.20       43.49     10.95 o
   9  -2   2        4.63        8.89     11.33 o
  10  -2   2       71.38       67.99     15.34 o
  11  -2   2       16.90       12.35     17.99 o
  12  -2   2       58.59       70.44     26.96 o
  13  -2   2       49.41       59.04     48.29 o
  14  -2   2       43.78       92.46     51.90 o
 -14  -1   2       20.97       26.68     24.62 o
 -13  -1   2       25.76       23.03     21.29 o
 -12  -1   2       29.29       46.70     24.87 o
 -11  -1   2       17.25       74.42     36.38 o
 -10  -1   2        7.06       24.65     15.41 o
  -9  -1   2       70.09       73.63     10.95 o
  -8  -1   2       15.92        7.65      7.00 o
  -7  -1   2       68.75       79.97      7.78 o
  -6  -1   2      432.62      449.47     12.18 o
  -5  -1   2     1049.18     1035.88     17.77 o
  -4  -1   2      967.32      827.88     13.14 o
  -3  -1   2     2480.64     2263.65     28.95 o
  -2  -1   2     4174.99     4012.23     56.97 o
  -1  -1   2     5846.82     6131.82    160.14 o
   0  -1   2    11310.86    10793.31    450.45 o
   1  -1   2    26627.20    26714.92    337.13 o
   2  -1   2      574.70      571.13     10.04 o
   3  -1   2     3832.15     3865.25     47.34 o
   4  -1   2     3985.19     3810.99     57.60 o
   5  -1   2      888.04      829.26     19.72 o
   6  -1   2     3491.13     3580.81     62.34 o
   7  -1   2      637.77      596.15     21.07 o
   8  -1   2      109.77       92.14     11.37 o
   9  -1   2        5.89       -3.84     12.34 o
  10  -1   2        1.07      -11.34     11.34 o
  11  -1   2       25.03       18.75     16.82 o
  12  -1   2       41.68       34.52     19.70 o
  13  -1   2       29.86        7.27     26.98 o
  14  -1   2       34.36       53.92     32.96 o
 -14   0   2       11.48       -3.50     29.33 o
 -13   0   2       16.67       20.24     21.27 o
 -12   0   2      105.88      128.33     24.43 o
 -11   0   2       27.26       21.58     17.50 o
 -10   0   2        8.33       -2.73     10.31 o
  -9   0   2        0.48       -3.47      8.55 o
  -8   0   2       37.98       26.95      7.88 o
  -7   0   2        9.42       14.61      6.43 o
  -6   0   2       71.91       79.95      9.06 o
  -5   0   2      532.84      502.99     11.38 o
  -4   0   2        8.94       12.51      3.27 o
  -3   0   2       20.22       40.09      3.59 o
  -2   0   2    12508.62    12110.76    136.13 o
  -1   0   2       43.51       38.09      2.70 o
   0   0   2    10503.52    10865.65    123.69 o
   1   0   2     1140.70     1082.12     17.35 o
   2   0   2      485.63      564.88      9.62 o
   3   0   2      618.81      605.52     11.79 o
   4   0   2      403.43      539.01     13.74 o
   5   0   2     1106.34     1023.16     20.22 o
   6   0   2     1846.51     1809.12     36.54 o
   7   0   2      764.85      746.16     22.62 o
   8   0   2       26.91       37.57      9.74 o
   9   0   2       58.64       54.39     13.28 o
  10   0   2       13.50        5.62     11.30 o
  11   0   2        0.22        8.90     17.15 o
  12   0   2        1.64      -10.78     18.60 o
  13   0   2       22.34       -0.86     49.40 o
  14   0   2       54.75       28.31     42.18 o
 -14   1   2        7.32       24.28     29.06 o
 -13   1   2       29.37       35.74     22.98 o
 -12   1   2       30.55       48.51     21.07 o
 -11   1   2        4.63        1.92     15.97 o
 -10   1   2       36.40       30.73     12.23 o
  -9   1   2       51.35       48.32     10.68 o
  -8   1   2       71.68       68.57     10.69 o
  -7   1   2      115.43       94.59      9.75 o
  -6   1   2      294.44      300.70     15.00 o
  -5   1   2        6.05        0.43      4.33 o
  -4   1   2      477.93      446.01     10.71 o
  -3   1   2     1864.82     1709.08     23.24 o
  -2   1   2      383.48      301.95      7.02 o
  -1   1   2    24529.84    24644.74    252.03 o
   0   1   2    24898.85    26366.05    280.24 o
   1   1   2     2100.20     2152.39     26.45 o
   2   1   2      630.95      637.41     10.64 o
   3   1   2      676.70      595.45     12.81 o
   4   1   2      632.79      584.85     18.30 o
   5   1   2      813.90      869.72     19.86 o
   6   1   2      204.63      206.08     11.68 o
   7   1   2      174.45      165.81     10.67 o
   8   1   2       29.02       38.52      9.83 o
   9   1   2        0.06        2.35     10.14 o
  10   1   2        0.10        2.02     11.40 o
  11   1   2       14.33       42.85     16.13 o
  12   1   2        2.72      -18.56     18.56 o
  13   1   2       19.43       -6.54     34.14 o
 -14   2   2        5.77       20.94     30.85 o
 -13   2   2       55.59       53.60     36.17 o
 -12   2   2        0.24      -13.96     17.42 o
 -11   2   2        6.43       13.13     16.48 o
 -10   2   2       50.92       46.54     13.82 o
  -9   2   2       30.85       34.59     10.74 o
  -8   2   2        1.69        6.87      8.40 o
  -7   2   2       33.28       25.78     10.85 o
  -6   2   2        1.22       -1.86      6.09 o
  -5   2   2      432.53      382.90     13.16 o
  -4   2   2       15.42       16.21      4.58 o
  -3   2   2     1324.99     1140.60     21.52 o
  -2   2   2     3548.66     3284.63     45.01 o
  -1   2   2    50931.36    53492.40    664.86 o
   0   2   2       92.71      116.97      5.17 o
   1   2   2     2107.58     2201.10     28.03 o
   2   2   2     1176.80     1187.77     18.52 o
   3   2   2      354.49      375.00     10.31 o
   4   2   2       97.86       95.76      6.26 o
   5   2   2      780.67      740.00     18.50 o
   6   2   2     1362.17     1293.52     27.54 o
   7   2   2       51.07       39.24      9.28 o
   8   2   2      102.21       79.13     11.19 o
   9   2   2       64.35       69.36     12.68 o
  10   2   2        9.30        2.27     11.42 o
  11   2   2        1.20        0.89     14.70 o
  12   2   2        0.84      -15.24     23.53 o
  13   2   2       39.47       86.32     33.54 o
 -13   3   2       10.31       40.19     22.15 o
 -12   3   2        0.69       15.08     18.84 o
 -11   3   2        0.87        2.02     15.05 o
 -10   3   2      183.77      190.90     18.77 o
  -9   3   2      682.64      747.96     44.15 o
  -8   3   2      583.10      591.13     47.51 o
  -7   3   2      466.01      456.69     19.60 o
  -6   3   2      157.92      131.31     10.03 o
  -5   3   2       42.62       36.00      7.13 o
  -4   3   2     5759.89     5833.68     92.85 o
  -3   3   2     6740.57     6714.53    116.49 o
  -2   3   2    22751.10    22656.05    321.43 o
  -1   3   2    10173.70    10052.97    138.61 o
   0   3   2      616.87      452.18     13.22 o
   1   3   2      401.31      436.59     11.19 o
   2   3   2       41.34       40.90      4.91 o
   3   3   2      385.76      374.45     10.65 o
   4   3   2        3.24        8.02      5.29 o
   5   3   2       44.12       52.78      7.20 o
   6   3   2        6.38       -5.68      6.31 o
   7   3   2       43.64       50.18     11.46 o
   8   3   2       32.35       25.85     11.30 o
   9   3   2       69.78      100.62     15.05 o
  10   3   2       18.29       16.67     15.18 o
  11   3   2       18.43       29.96     34.41 o
  12   3   2        6.36        0.00     33.86 o
  13   3   2       20.38       13.32     34.97 o
 -13   4   2        0.77        7.80     26.92 o
 -12   4   2       10.39       -5.42     18.71 o
 -11   4   2        8.25       -5.89     16.60 o
 -10   4   2       40.01       43.87     13.91 o
  -9   4   2      416.48      459.07     44.63 o
  -8   4   2      830.84      818.32     31.85 o
  -7   4   2     1003.46     1011.61     29.65 o
  -6   4   2      753.69      697.05     21.54 o
  -5   4   2      289.89      317.79     14.31 o
  -4   4   2      707.23      639.85     18.49 o
  -3   4   2    12066.87    12380.61    209.85 o
  -2   4   2    40121.75    43097.59    709.34 o
  -1   4   2    19715.52    20293.59    377.15 o
   0   4   2     4934.15     4972.36     78.53 o
   1   4   2        9.16        2.37      4.98 o
   2   4   2        1.27        2.52      4.69 o
   3   4   2       14.92       23.06      6.08 o
   4   4   2        2.35        1.42      5.86 o
   5   4   2      417.78      409.58     15.23 o
   6   4   2       90.90       83.27      9.38 o
   7   4   2       13.78       10.64     10.99 o
   8   4   2      157.45      139.68     16.19 o
   9   4   2       64.36       53.08     14.80 o
  10   4   2       13.74       -8.82     17.42 o
  11   4   2        1.88       -5.00     32.19 o
  12   4   2       28.51        0.56     33.86 o
  13   4   2       20.66       29.42     40.52 o
 -13   5   2        1.30        4.11     44.13 o
 -12   5   2        0.80      -22.31     39.96 o
 -11   5   2       27.63       -4.68     17.58 o
 -10   5   2       67.89       74.51     16.03 o
  -9   5   2      220.48      214.94     19.75 o
  -8   5   2       70.62       90.32     15.50 o
  -7   5   2       80.87       91.17     12.41 o
  -6   5   2      737.94      701.89     23.00 o
  -5   5   2       64.99       53.18      8.73 o
  -4   5   2      137.07      120.50     10.07 o
  -3   5   2     6680.23     6618.19    118.77 o
  -2   5   2     5115.30     4887.96    115.63 o
  -1   5   2     9025.92     9111.85    177.07 o
   0   5   2     4173.74     4219.92     79.63 o
   1   5   2     3018.52     3251.18     64.30 o
   2   5   2       47.61       70.75      9.59 o
   3   5   2        0.72       -0.76      5.96 o
   4   5   2      151.21      144.33     17.27 o
   5   5   2      592.17      587.37     27.32 o
   6   5   2      120.89      101.13     20.78 o
   7   5   2       42.47       31.04     18.00 o
   8   5   2      133.48      113.53     23.94 o
   9   5   2       99.15       90.13     25.61 o
  10   5   2      153.72      147.65     39.96 o
  11   5   2       12.88        7.77     32.75 o
  12   5   2        0.61       10.55     35.52 o
 -13   6   2        1.83       18.64     31.64 o
 -12   6   2       35.64        0.41     27.75 o
 -11   6   2       29.06       78.94     26.90 o
 -10   6   2       79.28       75.53     16.56 o
  -9   6   2      379.38      344.22     24.57 o
  -8   6   2      368.03      386.36     24.29 o
  -7   6   2       80.61       87.57     14.39 o
  -6   6   2       12.54       -3.88      8.90 o
  -5   6   2      295.39      279.80     15.68 o
  -4   6   2      123.07      113.30     10.76 o
  -3   6   2     2451.83     2550.66     55.18 o
  -2   6   2     3067.54     3106.14     81.27 o
  -1   6   2     2041.49     2001.16     45.46 o
   0   6   2     1683.49     1716.84     40.84 o
   1   6   2      779.69      782.93     27.23 o
   2   6   2      347.87      398.00     25.25 o
   3   6   2      469.69      534.82     28.92 o
   4   6   2      250.93      255.37     17.18 o
   5   6   2      439.70      395.65     35.16 o
   6   6   2        2.26        3.33     18.87 o
   7   6   2        4.45       -3.35     28.86 o
   8   6   2       77.33       81.95     24.72 o
   9   6   2       62.87       31.64     31.64 o
  10   6   2       92.62       78.82     38.30 o
  11   6   2       18.23       -8.33     32.19 o
  12   6   2        1.03      -11.66     37.19 o
 -12   7   2       11.28       59.91     31.36 o
 -11   7   2       30.46       36.63     26.69 o
 -10   7   2      135.93      159.99     23.65 o
  -9   7   2      321.38      362.49     26.11 o
  -8   7   2      319.28      294.04     23.06 o
  -7   7   2      215.42      246.53     20.91 o
  -6   7   2      131.94      174.67     17.43 o
  -5   7   2       64.83       48.94     12.53 o
  -4   7   2      674.62      671.59     24.54 o
  -3   7   2      349.06      342.03     21.98 o
  -2   7   2      535.32      524.82     41.15 o
  -1   7   2      711.70      723.24     30.06 o
   0   7   2      982.44     1058.25     31.90 o
   1   7   2      796.76      765.17     31.89 o
   2   7   2     1163.71     1156.25     44.01 o
   3   7   2       99.66       81.42     14.01 o
   4   7   2      414.65      444.18     37.23 o
   5   7   2        1.25        7.62     17.04 o
   6   7   2        9.35       14.18     41.07 o
   7   7   2       21.66       34.35     21.72 o
   8   7   2       52.28       52.73     33.86 o
   9   7   2      178.70      160.97     43.85 o
  10   7   2       74.48      179.29     47.74 o
  11   7   2        8.26        4.44     36.08 o
 -12   8   2        4.19        4.65     27.20 o
 -11   8   2       20.68       71.40     29.99 o
 -10   8   2      124.97      149.86     25.71 o
  -9   8   2      364.75      400.19     32.78 o
  -8   8   2      443.56      436.66     32.63 o
  -7   8   2      204.10      234.85     23.15 o
  -6   8   2      382.51      378.01     24.88 o
  -5   8   2        7.04        0.29     12.10 o
  -4   8   2       12.47       30.87     12.68 o
  -3   8   2      118.83      140.15     22.50 o
  -2   8   2      366.49      388.71     27.71 o
  -1   8   2      925.96      954.79     41.65 o
   0   8   2      361.26      358.80     26.53 o
   1   8   2      165.38      169.87     20.27 o
   2   8   2       45.88       44.45     19.22 o
   3   8   2       46.50       34.17     19.58 o
   4   8   2        4.09       -8.94     17.20 o
   5   8   2       11.11       18.86     19.40 o
   6   8   2        4.86        8.88     26.64 o
   7   8   2      149.51      226.47     44.96 o
   8   8   2      132.87      123.78     42.18 o
   9   8   2      148.90      118.78     43.85 o
  10   8   2       82.45       82.70     44.41 o
 -11   9   2       18.15       52.52     29.35 o
 -10   9   2      164.26      172.76     28.08 o
  -9   9   2      318.04      303.07     51.28 o
  -8   9   2      461.79      436.08     51.99 o
  -7   9   2      651.15      604.41     38.52 o
  -6   9   2      169.30      156.66     27.64 o
  -5   9   2       10.65       13.28     15.60 o
  -4   9   2       45.89       39.77     16.61 o
  -3   9   2        0.97      -13.38     13.87 o
  -2   9   2      113.22       81.59     30.53 o
  -1   9   2      172.03      195.38     37.19 o
   0   9   2      582.14      581.15     59.39 o
   1   9   2      865.48      973.03     71.05 o
   2   9   2      178.69      118.78     33.86 o
   3   9   2       51.16       57.17     30.53 o
   4   9   2        0.37        2.22     25.53 o
   5   9   2       17.32       62.72     31.64 o
   6   9   2      124.37      135.44     39.96 o
   7   9   2      122.55       73.82     38.30 o
   8   9   2      157.40       93.81     46.07 o
   9   9   2      134.32      191.50     50.51 o
 -10  10   2       22.83      -22.64     41.07 o
  -9  10   2      190.94      175.21     55.91 o
  -8  10   2      601.47      693.05     69.68 o
  -7  10   2      521.57      558.04     39.69 o
  -6  10   2       69.37       89.18     22.41 o
  -5  10   2      121.97      106.27     21.55 o
  -4  10   2        1.74       15.70     16.53 o
  -3  10   2       71.04       74.82     21.74 o
  -2  10   2      265.99      271.98     47.18 o
  -1  10   2      227.65      204.82     42.18 o
   0  10   2       73.27      103.80     34.41 o
   1  10   2        0.60       -8.88     25.53 o
   2  10   2       22.20       22.76     27.75 o
   3  10   2       69.48       41.07     31.08 o
   4  10   2       24.24       57.73     33.86 o
   5  10   2       25.52        6.66     31.08 o
   6  10   2      100.41       26.64     34.97 o
   7  10   2       50.67       61.06     39.41 o
   8  10   2       62.15      118.78     44.96 o
  -9  11   2       31.20        9.26     21.44 o
  -8  11   2      155.23      160.56     32.35 o
  -7  11   2       73.43      115.78     48.35 o
  -6  11   2      183.05      221.89     28.57 o
  -5  11   2      213.70      252.78     51.73 o
  -4  11   2       17.44       34.74     18.84 o
  -3  11   2       38.23        7.09     20.13 o
  -2  11   2      108.35       91.00     24.25 o
  -1  11   2      229.06      187.06     42.74 o
   0  11   2      325.71      416.85     59.39 o
   1  11   2       46.99      101.02     37.19 o
   2  11   2      160.11      112.68     37.74 o
   3  11   2      153.30      119.89     41.63 o
   4  11   2      139.61       82.70     38.85 o
   5  11   2       19.25        7.22     34.97 o
   6  11   2       25.51        2.78     36.63 o
   7  11   2       61.37       46.63     41.63 o
  -7  12   2        3.51      -21.59     21.59 o
  -6  12   2       68.50       17.14     21.14 o
  -5  12   2       46.37       68.03     22.66 o
  -4  12   2       17.99        8.28     20.72 o
  -3  12   2        2.01       -3.80     21.20 o
  -2  12   2        9.34      -16.30     20.10 o
  -1  12   2       46.50       44.94     33.03 o
   0  12   2       98.57       77.71     37.74 o
   1  12   2        0.09      -14.99     29.42 o
   2  12   2       12.33        6.66     35.52 o
   3  12   2        0.93       12.77     31.08 o
   4  12   2        1.90      -14.43     34.97 o
   5  12   2        8.93       47.18     39.96 o
   6  12   2        9.04      -15.54     38.30 o
  -6  13   2       40.71       29.09     24.52 o
  -5  13   2        6.55      -15.20     21.93 o
  -4  13   2        1.49       16.66     21.12 o
  -3  13   2        0.26      -19.43     19.43 o
  -2  13   2        3.35      -10.42     22.76 o
  -1  13   2       25.64       38.93     30.25 o
   0  13   2        5.65       -9.34     21.14 o
   1  13   2        4.70       14.99     37.19 o
   2  13   2        4.32      -33.86     33.86 o
   3  13   2       19.53       22.20     38.85 o
   4  13   2        1.83      -33.30     41.07 o
  -1  14   2       15.43      -23.87     34.97 o
  -3 -15   3        6.62      -18.32     37.19 o
  -2 -15   3       27.58       36.63     39.96 o
  -1 -15   3       59.10       43.85     41.07 o
   0 -15   3      169.11      138.18     29.34 o
   1 -15   3      225.89      288.09     36.39 o
   2 -15   3      159.77      196.44     33.58 o
   3 -15   3       27.09        0.72     35.25 o
   4 -15   3        0.09       -7.67     26.09 o
   5 -15   3        3.50       63.83     46.07 o
  -5 -14   3       44.78       74.38     47.18 o
  -4 -14   3        9.09      -13.88     37.19 o
  -3 -14   3        6.11       -6.66     32.19 o
  -2 -14   3       14.51      -15.11     17.96 o
  -1 -14   3      100.77       86.57     23.98 o
   0 -14   3      182.65      143.71     27.85 o
   1 -14   3      253.84      242.89     32.94 o
   2 -14   3      172.94      189.32     31.61 o
   3 -14   3       93.02       52.47     23.23 o
   4 -14   3       30.65       47.08     24.10 o
   5 -14   3        0.71      -15.90     21.03 o
   6 -14   3       11.11       32.68     23.17 o
   7 -14   3       22.20       27.69     24.64 o
  -7 -13   3       33.07       16.65     41.07 o
  -6 -13   3       50.25       64.39     41.63 o
  -5 -13   3      109.96      103.24     44.96 o
  -4 -13   3       33.95       37.74     38.30 o
  -3 -13   3        6.51        7.45     17.28 o
  -2 -13   3       12.11      -11.25     16.81 o
  -1 -13   3       45.16       55.42     20.41 o
   0 -13   3      281.29      257.74     67.44 o
   1 -13   3      409.59      364.49     35.21 o
   2 -13   3      128.15      145.81     28.31 o
   3 -13   3       46.11       85.27     24.10 o
   4 -13   3        3.64       35.78     23.31 o
   5 -13   3        0.01       -5.94     27.48 o
   6 -13   3        0.03       -3.76     21.88 o
   7 -13   3        0.26       -0.31     20.51 o
   8 -13   3        7.42       42.47     23.80 o
  -8 -12   3       42.85      131.00     47.74 o
  -7 -12   3       82.49       57.41     30.03 o
  -6 -12   3      155.69      180.93     34.72 o
  -5 -12   3       50.80       92.37     28.69 o
  -4 -12   3        6.27      -20.02     20.02 o
  -3 -12   3        0.32        0.99     13.52 o
  -2 -12   3        1.54       -5.33     13.77 o
  -1 -12   3       81.27       36.09     17.79 o
   0 -12   3      454.70      457.69     31.81 o
   1 -12   3      129.08      130.21     23.20 o
   2 -12   3       76.50       85.92     43.30 o
   3 -12   3       46.77       43.62     20.40 o
   4 -12   3        1.74       -8.25     17.85 o
   5 -12   3       28.35        4.45     19.73 o
   6 -12   3       83.12       77.04     22.98 o
   7 -12   3        0.05      -11.08     19.21 o
   8 -12   3       88.23       62.16     24.27 o
   9 -12   3      110.93      136.01     28.17 o
  10 -12   3       49.35       99.36     47.18 o
  -9 -11   3        9.79       13.95     25.65 o
  -8 -11   3       60.17       43.40     27.65 o
  -7 -11   3      250.70      252.27     37.29 o
  -6 -11   3      457.43      539.50    110.74 o
  -5 -11   3      233.63      244.42     34.93 o
  -4 -11   3       99.85      136.41     19.40 o
  -3 -11   3        1.20        4.18     12.77 o
  -2 -11   3        0.39       -9.67     11.92 o
  -1 -11   3      322.80      337.03     26.14 o
   0 -11   3      226.15      248.92     22.98 o
   1 -11   3       65.92       70.40     16.13 o
   2 -11   3      122.58      103.56     17.83 o
   3 -11   3       83.69      112.10     22.26 o
   4 -11   3       51.99       56.49     19.52 o
   5 -11   3       54.47       32.99     19.20 o
   6 -11   3       44.22       26.58     18.49 o
   7 -11   3       32.27       50.04     20.62 o
   8 -11   3       46.56       62.08     22.35 o
   9 -11   3       44.16       18.06     21.05 o
  10 -11   3       68.72       47.86     30.12 o
 -10 -10   3        0.29      -20.78     24.53 o
  -9 -10   3       25.35        9.12     24.18 o
  -8 -10   3      116.29       83.11     28.36 o
  -7 -10   3      592.23      542.58     46.90 o
  -6 -10   3      459.45      527.64     44.74 o
  -5 -10   3      484.73      559.59     30.22 o
  -4 -10   3      269.04      261.92     23.92 o
  -3 -10   3       75.70       51.42     13.80 o
  -2 -10   3       76.63       74.06     14.73 o
  -1 -10   3      301.31      294.42     26.09 o
   0 -10   3        2.06        6.00     11.90 o
   1 -10   3      154.68      180.35     31.26 o
   2 -10   3       31.02       31.21     21.56 o
   3 -10   3       56.90       69.43     16.04 o
   4 -10   3      121.78      104.17     18.55 o
   5 -10   3       19.81       12.86     16.51 o
   6 -10   3       34.01       34.41     17.24 o
   7 -10   3       58.60       31.21     18.32 o
   8 -10   3      132.03      113.16     23.26 o
   9 -10   3      116.99       94.46     22.39 o
  10 -10   3       56.92       53.06     22.26 o
  11 -10   3       62.57       56.23     28.74 o
 -11  -9   3        5.82        4.16     23.94 o
 -10  -9   3        1.08        0.86     22.75 o
  -9  -9   3        1.50       -2.70     20.36 o
  -8  -9   3      209.87      234.44     77.71 o
  -7  -9   3      471.65      526.62     89.37 o
  -6  -9   3      525.66      592.63     43.56 o
  -5  -9   3      834.62      752.57     48.08 o
  -4  -9   3      342.40      374.29     26.64 o
  -3  -9   3        9.06       -0.15      9.56 o
  -2  -9   3      420.61      407.92     21.76 o
  -1  -9   3       42.36       48.88      9.74 o
   0  -9   3       52.77       45.23     10.57 o
   1  -9   3      183.19      193.11     14.27 o
   2  -9   3       90.96      102.55     11.89 o
   3  -9   3       77.96       76.14     11.72 o
   4  -9   3       99.81       98.39     16.91 o
   5  -9   3      129.04      122.65     18.28 o
   6  -9   3       69.21       45.13     16.89 o
   7  -9   3      148.49      152.99     31.09 o
   8  -9   3      196.43      155.43     23.60 o
   9  -9   3       85.45       90.34     21.90 o
  10  -9   3      171.00      199.12     27.53 o
  11  -9   3      111.57      161.95     27.95 o
  12  -9   3       71.19       77.55     25.53 o
 -11  -8   3        2.06      -10.65     20.78 o
 -10  -8   3        7.01       16.80     23.74 o
  -9  -8   3        2.75        9.44     20.76 o
  -8  -8   3      153.50      123.25     38.85 o
  -7  -8   3      236.39      276.18     30.40 o
  -6  -8   3      633.50      692.68     41.20 o
  -5  -8   3      714.30      788.50     36.42 o
  -4  -8   3      491.59      544.51     29.88 o
  -3  -8   3       70.33       65.93     10.25 o
  -2  -8   3       16.55        7.65      7.96 o
  -1  -8   3       39.74       41.36      8.46 o
   0  -8   3      229.86      219.02     21.56 o
   1  -8   3      270.40      282.86     23.85 o
   2  -8   3      119.19      123.66     11.75 o
   3  -8   3       19.46       17.81      8.39 o
   4  -8   3        4.89        5.83      8.53 o
   5  -8   3        4.16        6.42     10.52 o
   6  -8   3      268.85      272.55     18.94 o
   7  -8   3       20.23       18.16     14.86 o
   8  -8   3      233.34      218.85     24.25 o
   9  -8   3      179.77      197.82     36.19 o
  10  -8   3      180.44      161.53     25.08 o
  11  -8   3      127.32      111.01     24.97 o
  12  -8   3      128.17      102.46     42.57 o
 -12  -7   3        1.40       33.91     27.20 o
 -11  -7   3        0.39        6.50     38.58 o
 -10  -7   3       20.04       49.39     22.96 o
  -9  -7   3       10.59      -14.03     18.04 o
  -8  -7   3       62.60       56.28     19.61 o
  -7  -7   3      294.16      327.90     21.71 o
  -6  -7   3      527.91      569.66     44.44 o
  -5  -7   3      462.82      510.32     21.91 o
  -4  -7   3      615.68      677.52     41.13 o
  -3  -7   3       22.09       18.94      7.44 o
  -2  -7   3       49.15       70.82     13.70 o
  -1  -7   3        1.19        4.03      5.79 o
   0  -7   3       16.91       26.45      6.83 o
   1  -7   3      312.45      320.14     15.03 o
   2  -7   3      496.56      545.34     20.24 o
   3  -7   3      163.43      152.82     11.27 o
   4  -7   3      297.03      256.71     15.10 o
   5  -7   3      202.12      173.72     12.15 o
   6  -7   3       76.35       68.01     11.38 o
   7  -7   3       16.27        7.11     11.16 o
   8  -7   3        1.47        4.62     14.06 o
   9  -7   3       33.06       19.73     15.90 o
  10  -7   3      205.67      193.75     24.96 o
  11  -7   3      265.01      311.49     30.99 o
  12  -7   3      146.52      176.15     27.95 o
  13  -7   3       35.85       56.13     24.54 o
 -12  -6   3        0.56      -11.81     22.36 o
 -11  -6   3       18.27       23.16     25.81 o
 -10  -6   3        1.06        5.93     20.01 o
  -9  -6   3        6.66       -8.03     23.31 o
  -8  -6   3      144.34      175.21     19.83 o
  -7  -6   3      526.03      572.42     32.80 o
  -6  -6   3      649.42      624.45     25.99 o
  -5  -6   3     1175.60     1169.97     44.30 o
  -4  -6   3     1446.77     1463.52     37.03 o
  -3  -6   3      337.86      342.21     40.62 o
  -2  -6   3        2.93        0.59      5.37 o
  -1  -6   3      266.13      277.78     13.35 o
   0  -6   3       42.65       43.58      7.35 o
   1  -6   3        0.48       -0.77      4.95 o
   2  -6   3       33.69       30.29      7.14 o
   3  -6   3       11.39        3.22      4.22 o
   4  -6   3      347.00      363.04     15.44 o
   5  -6   3      655.39      609.83     19.61 o
   6  -6   3      362.71      355.30     17.68 o
   7  -6   3        0.14       -0.31      9.22 o
   8  -6   3       51.51       53.20     13.35 o
   9  -6   3       42.31       52.57     24.69 o
  10  -6   3      174.09      235.95     26.22 o
  11  -6   3      196.94      202.77     26.94 o
  12  -6   3       72.50       58.93     22.15 o
  13  -6   3       46.35       39.42     24.67 o
 -13  -5   3       12.84        8.75     23.23 o
 -12  -5   3      110.60       90.58     24.23 o
 -11  -5   3      176.55      184.55     27.06 o
 -10  -5   3       60.23       36.24     17.27 o
  -9  -5   3        0.70       -0.92     14.42 o
  -8  -5   3       99.14      111.70     14.80 o
  -7  -5   3      700.11      672.75     42.13 o
  -6  -5   3     1761.21     1659.48     32.16 o
  -5  -5   3     4415.40     4484.40     79.02 o
  -4  -5   3     3349.04     3215.94     58.04 o
  -3  -5   3     7224.78     7556.81    124.67 o
  -2  -5   3      726.69      710.85     15.54 o
  -1  -5   3       80.16      100.22      6.21 o
   0  -5   3      214.97      203.36      9.39 o
   1  -5   3      105.39      123.58      7.42 o
   2  -5   3     1727.46     1832.32     34.14 o
   3  -5   3      290.10      271.74     12.83 o
   4  -5   3     1554.42     1536.90     29.54 o
   5  -5   3      621.43      628.85     18.50 o
   6  -5   3      143.03      142.50     11.79 o
   7  -5   3       78.73       47.52      9.27 o
   8  -5   3      169.32      170.63     17.23 o
   9  -5   3      261.05      249.14     20.91 o
  10  -5   3      504.13      470.09     32.53 o
  11  -5   3      265.83      383.24     32.45 o
  12  -5   3      106.27       80.95     23.93 o
  13  -5   3       26.67       51.69     24.19 o
 -13  -4   3       13.90        2.43     21.85 o
 -12  -4   3      151.81      173.69     27.82 o
 -11  -4   3      200.46      161.40     27.18 o
 -10  -4   3      111.56       92.86     20.39 o
  -9  -4   3       57.21       70.06     14.44 o
  -8  -4   3       21.39       27.38     11.05 o
  -7  -4   3      816.14      793.01     26.40 o
  -6  -4   3     3345.91     3358.93     62.27 o
  -5  -4   3     4621.55     4472.80     66.63 o
  -4  -4   3     7556.13     7730.94    108.49 o
  -3  -4   3     5132.34     5217.02     85.95 o
  -2  -4   3      341.01      338.51      8.58 o
  -1  -4   3     1503.26     1568.99     26.38 o
   0  -4   3      661.41      702.21     12.62 o
   1  -4   3        0.45        1.25      3.04 o
   2  -4   3       41.47       40.30      5.24 o
   3  -4   3      218.29      193.82     10.42 o
   4  -4   3       18.97       41.29      6.33 o
   5  -4   3       96.17       90.44      8.09 o
   6  -4   3      325.04      314.20     17.94 o
   7  -4   3       85.59       83.60     11.57 o
   8  -4   3       35.96       41.18     11.55 o
   9  -4   3      345.40      363.50     23.93 o
  10  -4   3      376.29      424.03     34.53 o
  11  -4   3      318.37      388.09     31.56 o
  12  -4   3      250.69      266.90     29.86 o
  13  -4   3      116.71      108.40     25.96 o
 -13  -3   3       83.35       77.64     24.37 o
 -12  -3   3      223.84      239.53     29.18 o
 -11  -3   3      247.51      255.58     27.47 o
 -10  -3   3       79.90       51.96     19.57 o
  -9  -3   3      270.62      256.42     19.91 o
  -8  -3   3       13.34       14.49      9.47 o
  -7  -3   3      238.41      207.93     12.57 o
  -6  -3   3     2861.37     2737.68     51.45 o
  -5  -3   3     4754.66     4561.68     79.95 o
  -4  -3   3    16983.36    17821.02    269.01 o
  -3  -3   3     3916.21     3802.61     73.63 o
  -2  -3   3       12.49       11.64      3.67 o
  -1  -3   3     4450.84     4480.97     63.17 o
   0  -3   3      200.23      205.31      5.59 o
   1  -3   3      205.42      204.63      6.38 o
   2  -3   3     1095.96     1103.66     18.45 o
   3  -3   3     3211.51     3322.76     55.10 o
   4  -3   3     2669.06     2729.72     44.37 o
   5  -3   3     1952.88     1985.64     35.56 o
   6  -3   3       13.70       10.07      5.81 o
   7  -3   3       44.42       59.93      9.19 o
   8  -3   3       77.80       87.18     16.35 o
   9  -3   3      132.76      131.29     16.18 o
  10  -3   3       49.01       82.67     15.77 o
  11  -3   3      269.30      282.58     29.06 o
  12  -3   3      203.45      259.62     29.83 o
  13  -3   3      103.81      156.46     27.26 o
  14  -3   3       60.83      110.46     46.07 o
 -14  -2   3        4.90       14.99     39.41 o
 -13  -2   3       64.53       50.17     30.30 o
 -12  -2   3      278.00      304.92     31.20 o
 -11  -2   3      231.59      302.46     58.10 o
 -10  -2   3      337.79      326.09     24.51 o
  -9  -2   3        7.52        6.34     10.43 o
  -8  -2   3       16.94       20.50      9.98 o
  -7  -2   3       13.91        3.41      7.88 o
  -6  -2   3      773.94      750.48     23.74 o
  -5  -2   3     6609.27     6785.28    114.67 o
  -4  -2   3     4102.14     3986.92     63.61 o
  -3  -2   3     1750.42     1712.15     26.63 o
  -2  -2   3     4446.78     4535.08    125.01 o
  -1  -2   3     1934.13     2040.35     91.86 o
   0  -2   3      137.65      137.66      3.74 o
   1  -2   3      288.12      284.02      6.90 o
   2  -2   3      278.94      270.50      7.87 o
   3  -2   3      871.16      855.38     18.61 o
   4  -2   3     1699.31     1576.86     26.33 o
   5  -2   3     1237.09     1168.57     22.39 o
   6  -2   3     1706.23     1708.55     38.52 o
   7  -2   3      644.53      636.79     21.69 o
   8  -2   3       83.94       76.20     11.00 o
   9  -2   3      212.35      179.07     17.43 o
  10  -2   3      135.37      159.54     19.20 o
  11  -2   3      282.69      316.13     29.42 o
  12  -2   3      106.22      107.70     23.67 o
  13  -2   3       78.39       96.14     25.13 o
  14  -2   3       19.46      -17.21     37.74 o
 -14  -1   3       33.09       52.12     24.71 o
 -13  -1   3       97.60      120.98     27.16 o
 -12  -1   3      248.91      265.06     29.62 o
 -11  -1   3      236.53      251.00     26.60 o
 -10  -1   3      145.73      155.47     18.08 o
  -9  -1   3       34.16       28.26      8.57 o
  -8  -1   3      355.50      367.86     20.36 o
  -7  -1   3       13.98       18.48      5.65 o
  -6  -1   3     1557.00     1537.76     29.41 o
  -5  -1   3     4528.45     4588.62     73.94 o
  -4  -1   3      596.66      561.78     13.40 o
  -3  -1   3        3.49       11.74      3.43 o
  -2  -1   3     2396.90     2637.39     54.38 o
  -1  -1   3      184.62      270.43     15.31 o
   0  -1   3      115.45       99.34      3.27 o
   1  -1   3       10.26       -2.44      2.44 o
   2  -1   3      112.42      125.70      5.21 o
   3  -1   3     3573.16     3592.23     50.46 o
   4  -1   3     3165.07     3008.21     44.29 o
   5  -1   3      572.21      490.70     21.24 o
   6  -1   3     3887.82     3931.77     73.96 o
   7  -1   3     1629.33     1626.91     44.23 o
   8  -1   3      321.17      326.07     17.79 o
   9  -1   3        3.38       -8.75     10.82 o
  10  -1   3      118.11      112.79     17.48 o
  11  -1   3      256.47      231.60     29.99 o
  12  -1   3      149.60      168.00     25.83 o
  13  -1   3       67.08       39.91     23.73 o
  14  -1   3       30.30      118.78     48.85 o
 -14   0   3       52.34       62.74     26.76 o
 -13   0   3      249.05      277.31     45.34 o
 -12   0   3      368.11      408.17     33.82 o
 -11   0   3      535.68      561.83     47.38 o
 -10   0   3       24.61       30.95     13.43 o
  -9   0   3       52.70       72.73     10.55 o
  -8   0   3      256.54      254.14     13.92 o
  -7   0   3       21.74       10.82      6.74 o
  -6   0   3     1502.97     1492.96     26.47 o
  -5   0   3      508.84      493.81     11.09 o
  -4   0   3      646.20      594.10     10.94 o
  -3   0   3       21.78       26.56      3.33 o
  -2   0   3     1322.77     1367.42     18.70 o
  -1   0   3      194.35      200.69      3.93 o
   0   0   3     1287.21     1403.13     17.24 o
   1   0   3     1016.24     1079.56     19.07 o
   2   0   3        1.45        1.29      2.21 o
   3   0   3     4054.61     3953.74     55.26 o
   4   0   3      566.09      508.36     14.66 o
   5   0   3     5348.27     5222.14     78.71 o
   6   0   3     5656.61     5620.94    123.03 o
   7   0   3     3609.76     3475.57     68.67 o
   8   0   3      468.32      497.96     26.51 o
   9   0   3        1.36        7.28     10.38 o
  10   0   3      181.43      210.84     18.53 o
  11   0   3      129.57      118.67     26.27 o
  12   0   3      118.23      142.99     26.48 o
  13   0   3       45.79       14.11     28.43 o
 -14   1   3       61.43       48.65     25.57 o
 -13   1   3      230.06      287.03     32.07 o
 -12   1   3      425.85      401.67     42.87 o
 -11   1   3      333.53      372.56     30.47 o
 -10   1   3      244.60      248.02     23.69 o
  -9   1   3      630.95      678.17     23.91 o
  -8   1   3      497.02      551.12     37.85 o
  -7   1   3      285.97      285.42     14.08 o
  -6   1   3     1540.85     1562.67     33.55 o
  -5   1   3      856.57      860.11     19.55 o
  -4   1   3      535.45      517.53     11.24 o
  -3   1   3       36.83       32.27      3.64 o
  -2   1   3      918.97      884.82     12.60 o
  -1   1   3      594.59      578.58      9.43 o
   0   1   3     4145.12     4137.79     43.22 o
   1   1   3        6.06        0.85      2.79 o
   2   1   3      378.68      377.16      9.96 o
   3   1   3     3847.19     3685.56     50.07 o
   4   1   3     2274.36     2124.07     31.88 o
   5   1   3     5606.80     5519.66     78.02 o
   6   1   3     3651.60     3601.99     59.08 o
   7   1   3     2663.78     2670.44     45.07 o
   8   1   3      215.87      249.19     16.94 o
   9   1   3       92.62       87.84     13.56 o
  10   1   3      294.08      341.25     21.69 o
  11   1   3      195.58      225.39     28.27 o
  12   1   3       84.29       83.49     30.93 o
  13   1   3       53.84       72.16     40.52 o
 -14   2   3       34.95       94.36     43.30 o
 -13   2   3      128.86      131.23     26.56 o
 -12   2   3      243.48      280.97     47.99 o
 -11   2   3      222.20      227.92     25.37 o
 -10   2   3      539.71      524.21     33.34 o
  -9   2   3      318.73      333.33     18.48 o
  -8   2   3      156.21      148.16     12.87 o
  -7   2   3      142.65      135.29     11.28 o
  -6   2   3       58.79       61.92      8.37 o
  -5   2   3     1397.94     1377.72     30.13 o
  -4   2   3      768.90      754.96     18.98 o
  -3   2   3      418.62      430.88     11.14 o
  -2   2   3      135.65      129.28      6.37 o
  -1   2   3     1004.21     1002.55     14.88 o
   0   2   3      593.25      609.57     11.32 o
   1   2   3     2390.01     2532.30     34.65 o
   2   2   3       23.08       13.73      4.20 o
   3   2   3      161.83      173.14      8.18 o
   4   2   3     3553.58     3395.80     51.41 o
   5   2   3     4821.37     4880.25     82.77 o
   6   2   3     6248.18     6116.54    101.50 o
   7   2   3     3742.23     3940.40     65.43 o
   8   2   3      588.87      611.50     25.67 o
   9   2   3      445.82      444.15     23.35 o
  10   2   3      300.16      255.97     20.22 o
  11   2   3      136.54      140.71     24.17 o
  12   2   3       45.13       51.83     23.14 o
  13   2   3       78.40       89.37     47.18 o
 -13   3   3       61.19       44.50     29.15 o
 -12   3   3       42.07       51.07     19.82 o
 -11   3   3      173.12      175.73     24.31 o
 -10   3   3      610.15      557.60     47.30 o
  -9   3   3      797.87      880.37     31.55 o
  -8   3   3        0.74       -7.07      8.41 o
  -7   3   3      222.86      232.11     14.44 o
  -6   3   3      300.32      318.96     15.57 o
  -5   3   3      304.56      301.97     14.28 o
  -4   3   3        2.71        1.01      6.30 o
  -3   3   3        8.11        8.72      5.90 o
  -2   3   3      274.38      289.03     11.50 o
  -1   3   3       69.89       57.60      6.09 o
   0   3   3      720.60      664.04     17.78 o
   1   3   3        2.12       -1.90      3.87 o
   2   3   3       35.30       33.55      4.90 o
   3   3   3        5.38        5.25      4.86 o
   4   3   3     1121.26     1064.87     23.63 o
   5   3   3     2025.83     2071.07     41.54 o
   6   3   3     2383.65     2403.58     44.26 o
   7   3   3     2798.91     2707.11     57.49 o
   8   3   3      244.33      249.90     16.34 o
   9   3   3        3.33       -8.92     12.57 o
  10   3   3        3.11       10.92     15.85 o
  11   3   3       31.45       20.68     21.94 o
  12   3   3       96.57      124.33     43.85 o
  13   3   3       47.45      143.76     47.74 o
 -13   4   3       41.78      148.61     36.36 o
 -12   4   3       31.71       31.60     19.81 o
 -11   4   3      179.27      218.25     27.11 o
 -10   4   3      293.95      287.29     40.11 o
  -9   4   3      100.86       98.00     14.64 o
  -8   4   3       21.22       14.59      9.97 o
  -7   4   3       10.40       12.99      8.93 o
  -6   4   3      487.81      502.24     20.06 o
  -5   4   3      293.84      310.02     15.64 o
  -4   4   3      162.35      166.70     12.26 o
  -3   4   3       63.59       94.42      9.72 o
  -2   4   3      419.33      465.98     17.99 o
  -1   4   3     2731.45     2828.46     57.23 o
   0   4   3     2090.04     2251.41     47.35 o
   1   4   3      263.22      304.29     13.71 o
   2   4   3        9.68        9.30      5.42 o
   3   4   3      553.20      581.41     19.33 o
   4   4   3     1116.48     1145.48     27.57 o
   5   4   3     2022.26     1979.48     38.12 o
   6   4   3     1938.76     2051.74     45.40 o
   7   4   3      639.09      658.79     30.13 o
   8   4   3      158.61      127.80     16.75 o
   9   4   3        0.37      -12.70     12.70 o
  10   4   3        3.48      -18.43     18.43 o
  11   4   3       16.34        4.71     22.50 o
  12   4   3        7.16       -2.22     36.63 o
 -13   5   3       28.96       78.01     29.83 o
 -12   5   3      110.30      157.16     84.93 o
 -11   5   3      348.63      360.51     32.43 o
 -10   5   3      419.41      432.90     32.74 o
  -9   5   3       34.46       52.59     18.27 o
  -8   5   3        1.98       -4.47     11.11 o
  -7   5   3       89.33       86.62     13.93 o
  -6   5   3       54.60       63.90     10.78 o
  -5   5   3       91.24       88.92     10.22 o
  -4   5   3        5.86       17.93     12.47 o
  -3   5   3        1.16       -7.54      7.54 o
  -2   5   3      775.00      783.49     27.18 o
  -1   5   3     1976.92     2006.36     56.68 o
   0   5   3      913.17      900.78     26.89 o
   1   5   3      532.53      566.57     20.55 o
   2   5   3        7.77        8.94      6.94 o
   3   5   3        3.83       -1.94      7.00 o
   4   5   3     1001.37      991.59     27.74 o
   5   5   3     1883.57     1934.73     42.99 o
   6   5   3     2228.74     2121.89     56.24 o
   7   5   3      122.28       68.07     17.54 o
   8   5   3      127.98      137.73     22.40 o
   9   5   3       18.24       10.02     22.36 o
  10   5   3        5.24       48.29     35.52 o
  11   5   3       17.84       59.39     38.30 o
  12   5   3        0.36      -11.10     41.07 o
 -12   6   3      150.17      139.92     34.30 o
 -11   6   3      441.96      401.30     43.85 o
 -10   6   3      270.68      339.84     66.95 o
  -9   6   3      208.14      192.60     19.80 o
  -8   6   3       87.04       84.52     15.54 o
  -7   6   3        0.90       16.64     14.82 o
  -6   6   3       20.40       18.07     11.46 o
  -5   6   3      175.72      170.83     14.55 o
  -4   6   3        3.34       -4.52      8.92 o
  -3   6   3      246.49      247.88     16.63 o
  -2   6   3      406.96      379.81     29.48 o
  -1   6   3      678.85      649.23     32.06 o
   0   6   3       17.99       17.36      9.03 o
   1   6   3      148.69      153.46     13.42 o
   2   6   3       59.60       39.42     13.93 o
   3   6   3       20.43       31.04     10.65 o
   4   6   3      662.21      676.88     44.39 o
   5   6   3     1352.85     1438.08    149.87 o
   6   6   3      633.36      675.73     72.44 o
   7   6   3      159.09      213.66     29.76 o
   8   6   3      286.47      243.67     44.96 o
   9   6   3       55.32       72.71     34.97 o
  10   6   3        3.60       17.21     34.97 o
  11   6   3        6.54      -24.98     36.08 o
 -12   7   3      163.28      144.56     34.28 o
 -11   7   3      225.73      269.51     39.11 o
 -10   7   3      174.78      144.96     30.25 o
  -9   7   3      172.71      204.34     21.80 o
  -8   7   3       74.48       82.13     16.61 o
  -7   7   3       90.28       99.14     16.42 o
  -6   7   3      153.93      131.26     16.32 o
  -5   7   3       30.58       18.98     13.54 o
  -4   7   3       93.01      108.44     18.15 o
  -3   7   3      203.73      174.07     16.00 o
  -2   7   3      197.53      199.97     24.64 o
  -1   7   3      416.93      414.36     27.32 o
   0   7   3      533.30      518.03     36.45 o
   1   7   3       10.19       11.15     12.18 o
   2   7   3      150.90      148.77     23.55 o
   3   7   3      712.98      680.51     46.19 o
   4   7   3      789.30      786.49     51.48 o
   5   7   3      901.20      945.86     54.24 o
   6   7   3      165.55      215.37     42.18 o
   7   7   3      268.42      272.54     47.74 o
   8   7   3       95.01      102.13     38.30 o
   9   7   3       20.06       11.10     34.97 o
  10   7   3        1.54      -29.42     33.30 o
  11   7   3        1.23      -27.20     37.19 o
 -11   8   3      117.84      117.17     32.06 o
 -10   8   3      149.52      212.55     35.01 o
  -9   8   3       78.27       87.27     22.49 o
  -8   8   3       24.17       43.54     25.87 o
  -7   8   3      181.39      171.58     20.23 o
  -6   8   3      142.42      125.32     18.01 o
  -5   8   3       11.32        8.95     12.03 o
  -4   8   3        1.37        7.42     11.68 o
  -3   8   3        1.87        8.36     14.81 o
  -2   8   3      327.07      313.38     30.81 o
  -1   8   3      440.37      467.66     36.87 o
   0   8   3      435.45      487.48     43.57 o
   1   8   3      379.55      364.09     35.27 o
   2   8   3       96.51      107.68     32.75 o
   3   8   3        5.83       32.19     26.64 o
   4   8   3      329.71      348.58     49.40 o
   5   8   3      281.81      211.48     42.18 o
   6   8   3      421.40      422.41     57.73 o
   7   8   3      391.29      407.97     58.28 o
   8   8   3      245.28      279.75     53.84 o
   9   8   3       32.61       28.86     37.19 o
  10   8   3        1.54        9.44     37.19 o
 -10   9   3       60.43      101.46     32.14 o
  -9   9   3       60.53       86.24     23.22 o
  -8   9   3       29.57       21.34     22.71 o
  -7   9   3      155.96      179.23     33.61 o
  -6   9   3        0.33        5.43     16.30 o
  -5   9   3       13.33      -12.59     15.66 o
  -4   9   3        3.81      -13.28     13.28 o
  -3   9   3       59.69       70.49     25.58 o
  -2   9   3      152.92      119.89     35.52 o
  -1   9   3      409.86      460.70     54.95 o
   0   9   3      441.69      496.23     55.51 o
   1   9   3      129.59       83.26     31.64 o
   2   9   3       27.00       29.42     29.42 o
   3   9   3        0.86       -8.88     25.53 o
   4   9   3       16.25       14.99     28.86 o
   5   9   3       18.29       44.41     31.64 o
   7   9   3      182.29      267.54     52.73 o
   8   9   3      172.76      159.86     47.18 o
   9   9   3       64.01       38.30     42.74 o
 -10  10   3        7.68       -2.78     56.06 o
  -9  10   3        1.97       -4.97     26.85 o
  -8  10   3       15.82        0.67     19.65 o
  -7  10   3       33.87       59.42     31.01 o
  -6  10   3        0.97      -17.37     17.37 o
  -5  10   3       12.23       18.64     17.49 o
  -4  10   3       52.15       57.55     19.69 o
  -3  10   3       94.46       68.30     18.45 o
  -2  10   3      447.72      420.74     57.17 o
  -1  10   3      582.47      642.21     67.72 o
   0  10   3      543.09      531.75     62.17 o
   1  10   3      306.28      290.30     48.85 o
   2  10   3       60.95      105.46     36.08 o
   3  10   3       12.23       66.05     34.97 o
   4  10   3        8.99        1.67     29.42 o
   5  10   3        3.38      -16.65     28.86 o
   6  10   3       33.65       13.88     34.41 o
   7  10   3       84.91       95.47     43.85 o
   8  10   3       36.59       62.17     40.52 o
  -8  11   3       23.58      -16.93     21.78 o
  -7  11   3        5.88      -19.84     19.84 o
  -6  11   3        4.24      -11.18     26.71 o
  -5  11   3       30.46       41.72     20.17 o
  -4  11   3        1.15        2.89     18.71 o
  -3  11   3       44.66       35.11     20.55 o
  -2  11   3      233.77      235.35     49.96 o
  -1  11   3      522.43      451.27     61.61 o
   0  11   3      715.51      623.34     70.49 o
   1  11   3      437.65      447.94     60.50 o
   2  11   3       30.53       -4.44     32.75 o
   3  11   3        5.84       -4.44     30.53 o
   4  11   3        1.68       18.87     36.08 o
   5  11   3       21.00      -31.64     31.64 o
   6  11   3       34.34       82.70     44.41 o
   7  11   3       17.62      -22.20     39.41 o
  -7  12   3        0.41       -5.90     22.25 o
  -6  12   3        6.83      -16.71     20.50 o
  -5  12   3        6.06       37.38     22.34 o
  -4  12   3        7.77       -0.65     20.65 o
  -3  12   3       31.61       28.59     28.19 o
  -2  12   3      149.57      137.66     45.52 o
  -1  12   3      288.48      329.15     56.62 o
   0  12   3      325.56      390.21     59.95 o
   1  12   3      114.83      101.02     42.74 o
   2  12   3       63.74       58.28     39.96 o
   3  12   3       70.12       91.59     43.85 o
   4  12   3        3.84      -18.87     34.97 o
   5  12   3       75.55        0.56     38.85 o
  -4  13   3        4.33      -14.09     22.62 o
  -3  13   3       31.67       33.77     24.03 o
  -2  13   3       79.05      166.33     71.05 o
  -1  13   3      183.72      160.33     31.68 o
   0  13   3      134.02      111.57     43.30 o
   1  13   3       45.01       -8.88     38.85 o
   2  13   3       87.18       62.72     44.96 o
  -3 -15   4        2.85       -2.78     41.63 o
  -2 -15   4        1.20      -32.75     34.97 o
  -1 -15   4        1.38       80.48     43.30 o
   0 -15   4       23.87       19.98     37.74 o
   1 -15   4       72.42       86.48     26.00 o
   2 -15   4       85.97       99.09     27.47 o
   3 -15   4       16.17       15.33     23.33 o
   4 -15   4        7.55        1.33     23.74 o
   5 -15   4       15.36       47.88     36.63 o
  -5 -14   4        0.19      -28.31     32.75 o
  -4 -14   4        5.86      -12.77     34.41 o
  -3 -14   4        0.73       16.10     35.52 o
  -2 -14   4        0.89       26.09     34.41 o
  -1 -14   4        7.69      -17.14     17.14 o
   0 -14   4        6.36        9.78     21.47 o
   1 -14   4      123.58      132.57     40.24 o
   2 -14   4      170.48      144.35     39.13 o
   3 -14   4       28.43        5.58     31.08 o
   4 -14   4        0.34      -17.22     19.60 o
   5 -14   4       13.11       21.46     24.39 o
   6 -14   4       55.56       42.19     23.53 o
   7 -14   4       54.08       65.88     25.15 o
  -7 -13   4       18.36       31.64     42.18 o
  -6 -13   4       20.97       -0.56     25.48 o
  -5 -13   4       29.40       36.46     27.05 o
  -4 -13   4       37.51      -11.25     22.28 o
  -3 -13   4       71.36       50.81     42.18 o
  -2 -13   4        0.65       25.23     16.25 o
  -1 -13   4        4.87        4.12     15.61 o
   0 -13   4       30.19       61.08     20.39 o
   1 -13   4       96.49      110.37     24.79 o
   2 -13   4       39.15       64.48     22.94 o
   3 -13   4        0.46      -14.69     18.49 o
   4 -13   4        0.17       -2.03     19.61 o
   5 -13   4       27.73       12.36     44.41 o
   6 -13   4       25.84       24.29     21.67 o
   7 -13   4      110.38       53.45     23.91 o
   8 -13   4      178.07      183.79     30.64 o
   9 -13   4      103.78      126.10     39.21 o
  -8 -12   4       44.37       35.35     29.70 o
  -7 -12   4        8.04      -22.91     22.91 o
  -6 -12   4        2.53      -28.62     40.24 o
  -5 -12   4        0.05       -5.96     23.87 o
  -4 -12   4       66.04       35.68     26.92 o
  -3 -12   4       66.78       30.36     15.28 o
  -2 -12   4        3.75        4.90     13.40 o
  -1 -12   4      116.68       73.73     16.95 o
   0 -12   4      206.00      231.49     23.56 o
   1 -12   4      198.32      222.43     42.75 o
   2 -12   4       29.66       59.26     19.91 o
   3 -12   4       13.26       39.06     33.86 o
   4 -12   4       17.29        8.48     17.86 o
   5 -12   4      112.40       88.84     50.51 o
   6 -12   4      104.76      115.92     23.55 o
   7 -12   4      164.04      151.67     26.42 o
   8 -12   4      125.66      105.23     26.30 o
   9 -12   4       77.25       57.59     24.52 o
  10 -12   4       21.38       31.80     25.15 o
  -9 -11   4       75.63      142.31     34.65 o
  -8 -11   4       77.31       88.99     29.14 o
  -7 -11   4       52.86       56.53     41.07 o
  -6 -11   4       10.30       -6.37     22.36 o
  -5 -11   4        1.23        9.44     20.80 o
  -4 -11   4        6.67      -11.58     11.58 o
  -3 -11   4       10.54        3.93     12.23 o
  -2 -11   4      123.75      109.47     24.23 o
  -1 -11   4      492.22      535.06     31.28 o
   0 -11   4      607.70      492.10     30.46 o
   1 -11   4      813.44      868.71     40.24 o
   2 -11   4      291.08      277.95     24.73 o
   3 -11   4       16.60       25.86     15.24 o
   4 -11   4      113.25       74.29     24.70 o
   5 -11   4       62.28       55.50     21.32 o
   6 -11   4      207.00      278.62     28.21 o
   7 -11   4      246.77      256.09     38.77 o
   8 -11   4      176.54      184.88     27.26 o
   9 -11   4       52.98       78.09     24.12 o
  10 -11   4       17.55        7.52     27.02 o
  11 -11   4       12.69       28.31     43.30 o
 -10 -10   4       18.77       34.78     26.63 o
  -9 -10   4       40.20       44.51     26.44 o
  -8 -10   4       34.34       37.92     35.25 o
  -7 -10   4       17.02       27.75     31.08 o
  -6 -10   4        4.31       21.89     20.58 o
  -5 -10   4        1.29        1.11     16.88 o
  -4 -10   4       72.62       34.87     18.29 o
  -3 -10   4      115.58      122.63     15.14 o
  -2 -10   4       64.36       34.38     11.39 o
  -1 -10   4      321.44      312.61     21.79 o
   0 -10   4     1773.80     1696.57     52.72 o
   1 -10   4     1803.48     1824.63     72.32 o
   2 -10   4     1462.26     1398.96     47.85 o
   3 -10   4      613.39      660.53     35.19 o
   4 -10   4       25.28       10.22     13.70 o
   5 -10   4      250.24      258.00     28.36 o
   6 -10   4      426.03      488.14     33.37 o
   7 -10   4      199.73      192.83     24.71 o
   8 -10   4      118.90      176.22     31.47 o
   9 -10   4       40.89       72.33     22.23 o
  10 -10   4       22.55       16.42     20.76 o
  11 -10   4       17.57       13.47     23.17 o
 -11  -9   4        0.26        2.55     25.04 o
 -10  -9   4       15.29      -14.26     21.18 o
  -9  -9   4       68.26       88.18     26.83 o
  -8  -9   4       82.04      102.76     26.26 o
  -7  -9   4       14.11       31.64     20.41 o
  -6  -9   4       17.44       12.70     15.14 o
  -5  -9   4      109.18      103.38     12.37 o
  -4  -9   4      181.71      163.66     17.39 o
  -3  -9   4       15.34        8.22      8.51 o
  -2  -9   4       20.67       18.98      8.95 o
  -1  -9   4       86.34       98.97     12.26 o
   0  -9   4     1387.19     1389.89     39.15 o
   1  -9   4     2664.70     2536.51     86.96 o
   2  -9   4     2445.75     2604.45     55.61 o
   3  -9   4     1759.04     1801.52     43.44 o
   4  -9   4     1386.76     1434.07     97.52 o
   5  -9   4      119.80      119.17     18.04 o
   6  -9   4      178.33      191.15     23.99 o
   7  -9   4      284.79      274.47     38.02 o
   8  -9   4       21.42       49.42     24.07 o
   9  -9   4       94.88       90.80     22.02 o
  10  -9   4       90.90       80.91     24.04 o
  11  -9   4       25.87       40.12     23.09 o
  12  -9   4        1.57        9.09     22.82 o
 -12  -8   4        9.77       -2.78     35.52 o
 -11  -8   4        0.41       -6.65     69.66 o
 -10  -8   4        0.38      -19.07     19.07 o
  -9  -8   4       19.29       18.23     20.01 o
  -8  -8   4       59.16       83.67     39.69 o
  -7  -8   4       59.45       61.31     13.80 o
  -6  -8   4       10.43        4.07     11.86 o
  -5  -8   4        2.40        5.28      7.70 o
  -4  -8   4       33.34       31.64      8.54 o
  -3  -8   4      140.52      151.23     12.32 o
  -2  -8   4        0.47       -5.77      7.04 o
  -1  -8   4      657.76      695.07     23.89 o
   0  -8   4     1444.14     1482.33     34.45 o
   1  -8   4     1949.73     2108.15     45.06 o
   2  -8   4     1958.40     1955.93     43.34 o
   3  -8   4     3550.37     3594.60     70.72 o
   4  -8   4     1486.66     1460.17     53.88 o
   5  -8   4      188.64      193.28     18.11 o
   6  -8   4      102.85      108.39     16.02 o
   7  -8   4        5.22        3.47     14.13 o
   8  -8   4       39.73       20.31     29.91 o
   9  -8   4      190.56      185.84     24.70 o
  10  -8   4       95.34       55.13     20.23 o
  11  -8   4       54.83       54.22     22.29 o
  12  -8   4        4.93        9.41     25.12 o
 -12  -7   4        1.89      -19.02     21.97 o
 -11  -7   4        3.81        4.78     21.39 o
 -10  -7   4        7.28       -9.44     20.02 o
  -9  -7   4       48.86       65.74     21.78 o
  -8  -7   4       13.23       36.95     16.02 o
  -7  -7   4        5.85       16.56     10.61 o
  -6  -7   4        8.64        8.67      6.57 o
  -5  -7   4       37.08       28.89      6.04 o
  -4  -7   4        7.25        6.24      6.66 o
  -3  -7   4        8.35        1.77      6.20 o
  -2  -7   4      145.68      139.86     10.57 o
  -1  -7   4        4.65       14.44      7.45 o
   0  -7   4      621.95      584.01     23.64 o
   1  -7   4      934.26      873.31     23.48 o
   2  -7   4     3447.48     3576.73     67.72 o
   3  -7   4     4365.33     4398.66     81.76 o
   4  -7   4     2588.51     2529.52     59.01 o
   5  -7   4      211.88      196.23     13.48 o
   6  -7   4      180.36      193.17     14.35 o
   7  -7   4        4.29       13.93     11.08 o
   8  -7   4      161.56      155.52     20.95 o
   9  -7   4      229.21      246.20     32.91 o
  10  -7   4      172.08      198.39     25.89 o
  11  -7   4        8.87       -5.78     18.75 o
  12  -7   4        0.03       -6.78     21.49 o
  13  -7   4        2.08      -13.61     22.63 o
 -12  -6   4        0.94       33.28     23.93 o
 -11  -6   4        0.00       11.04     20.21 o
 -10  -6   4       13.00        0.28     17.26 o
  -9  -6   4       24.15       63.38     16.48 o
  -8  -6   4       20.53       26.82     13.45 o
  -7  -6   4        1.15       -1.18     10.43 o
  -6  -6   4       54.37       67.98     10.90 o
  -5  -6   4      145.39      147.24     13.30 o
  -4  -6   4      217.35      223.62      8.81 o
  -3  -6   4      139.56      165.40      8.15 o
  -2  -6   4       96.99       97.88     10.42 o
  -1  -6   4      571.83      611.63     16.29 o
   0  -6   4      331.04      311.65     12.44 o
   1  -6   4      161.28      116.63     10.04 o
   2  -6   4     4159.53     3947.78     72.04 o
   3  -6   4     2874.24     2721.68     53.62 o
   4  -6   4     3945.04     3917.49     82.17 o
   5  -6   4      497.67      474.29     18.67 o
   6  -6   4        6.96       -1.91      6.93 o
   7  -6   4      132.98      129.89     13.77 o
   8  -6   4      203.17      214.56     19.63 o
   9  -6   4       44.50       40.43     17.04 o
  10  -6   4      119.15      131.11     22.44 o
  11  -6   4       18.43       18.44     28.94 o
  12  -6   4        0.02       16.79     21.01 o
  13  -6   4        0.80       -2.43     26.51 o
 -13  -5   4       15.70      -11.27     37.85 o
 -12  -5   4        2.17      -14.26     19.40 o
 -11  -5   4        4.17       17.61     29.34 o
 -10  -5   4       63.58       71.51     20.43 o
  -9  -5   4       35.75       40.16     13.24 o
  -8  -5   4        3.66       -2.41     10.00 o
  -7  -5   4       99.79       99.02     13.78 o
  -6  -5   4      272.00      250.43     13.49 o
  -5  -5   4     1140.74     1142.69     29.05 o
  -4  -5   4      475.23      424.38     26.24 o
  -3  -5   4       14.55       14.50     10.35 o
  -2  -5   4      281.51      283.09     10.10 o
  -1  -5   4      799.17      856.09     16.58 o
   0  -5   4      305.84      284.45      9.57 o
   1  -5   4     7060.98     6822.90    115.73 o
   2  -5   4     5872.92     5602.85     97.28 o
   3  -5   4     1706.20     1482.30     32.83 o
   4  -5   4     1605.47     1535.94     32.01 o
   5  -5   4      115.96      108.28      9.18 o
   6  -5   4       15.86       14.91      7.13 o
   7  -5   4      426.23      459.63     20.30 o
   8  -5   4      103.91      107.13     17.30 o
   9  -5   4       53.23       36.56     15.63 o
  10  -5   4       10.54       10.22     17.49 o
  11  -5   4       14.99        9.70     18.35 o
  12  -5   4        6.70        5.93     20.10 o
  13  -5   4        5.93       -2.58     22.86 o
 -13  -4   4       14.20      -10.81     27.54 o
 -12  -4   4       47.93       39.62     20.52 o
 -11  -4   4        1.06       14.49     17.23 o
 -10  -4   4       21.70       18.58     13.60 o
  -9  -4   4      298.24      283.91     27.32 o
  -8  -4   4      116.80      125.28     13.81 o
  -7  -4   4        6.26       -1.96      8.42 o
  -6  -4   4      747.66      740.24     24.38 o
  -5  -4   4     2153.47     2122.03     37.96 o
  -4  -4   4     5227.41     5254.24    101.91 o
  -3  -4   4     7929.56     8142.60    174.20 o
  -2  -4   4        9.34        8.51      4.46 o
  -1  -4   4      543.70      545.25     14.16 o
   0  -4   4      752.17      727.91     13.54 o
   1  -4   4     5523.52     5656.72     79.84 o
   2  -4   4    10353.40    10276.22    157.10 o
   3  -4   4    11089.41    11129.72    171.10 o
   4  -4   4     3696.76     3666.39     62.37 o
   5  -4   4      181.84      183.01     10.32 o
   6  -4   4      409.59      405.84     15.95 o
   7  -4   4      729.68      710.68     23.46 o
   8  -4   4       72.81       85.46     14.67 o
   9  -4   4        0.47        8.03     11.55 o
  10  -4   4        0.50        4.28     15.68 o
  11  -4   4       91.74      101.00     22.44 o
  12  -4   4       47.17       20.63     20.64 o
  13  -4   4       42.85       45.96     23.06 o
 -13  -3   4       50.89       80.68     24.40 o
 -12  -3   4       33.20       58.85     23.42 o
 -11  -3   4       14.03        0.60     16.03 o
 -10  -3   4       15.80       34.47     13.46 o
  -9  -3   4        5.27       14.57     10.92 o
  -8  -3   4        6.80        6.42     11.62 o
  -7  -3   4       19.74       20.38      8.76 o
  -6  -3   4      458.85      469.42     15.90 o
  -5  -3   4     1297.44     1270.02     24.79 o
  -4  -3   4     7978.18     8469.75    130.10 o
  -3  -3   4     1080.41     1067.22     23.13 o
  -2  -3   4     1144.02     1041.87     39.84 o
  -1  -3   4      252.15      281.27      7.60 o
   0  -3   4      137.29      129.26      4.22 o
   1  -3   4     5309.40     5374.29     70.95 o
   2  -3   4    13939.60    14040.84    181.12 o
   3  -3   4    11406.38    11518.88    162.28 o
   4  -3   4     5836.82     6037.62     96.27 o
   5  -3   4     1778.43     1811.02     33.50 o
   6  -3   4        7.74       11.61      6.41 o
   7  -3   4      196.25      172.35     12.88 o
   8  -3   4       81.20       67.59     11.00 o
   9  -3   4       20.17       22.18     13.02 o
  10  -3   4       13.74       25.45     16.49 o
  11  -3   4       90.70       53.98     20.08 o
  12  -3   4       27.98       55.61     22.15 o
  13  -3   4       31.43       25.41     21.66 o
 -13  -2   4       99.98      104.30     24.75 o
 -12  -2   4       67.00       64.04     19.91 o
 -11  -2   4       16.75       14.57     16.38 o
 -10  -2   4       43.51       42.33     13.69 o
  -9  -2   4       43.45       28.68     11.19 o
  -8  -2   4       10.02       10.65     10.62 o
  -7  -2   4      412.78      375.24     18.53 o
  -6  -2   4      908.29      844.28     21.52 o
  -5  -2   4     2721.52     2689.39     45.60 o
  -4  -2   4     5021.88     4948.77     77.46 o
  -3  -2   4      324.95      285.08     21.10 o
  -2  -2   4     1327.20     1438.40     78.26 o
  -1  -2   4     7482.79     7379.55    194.48 o
   0  -2   4       14.66       20.40      1.97 o
   1  -2   4     6073.08     6353.68     83.11 o
   2  -2   4    17388.01    17878.39    229.13 o
   3  -2   4     9586.14     9754.07    148.78 o
   4  -2   4     3927.18     3919.49     60.67 o
   5  -2   4      278.47      266.61     13.34 o
   6  -2   4       97.08      121.51      9.90 o
   7  -2   4      372.98      392.34     19.48 o
   8  -2   4       74.60       75.34     11.86 o
   9  -2   4       13.90       17.61     12.12 o
  10  -2   4       58.48       77.40     18.28 o
  11  -2   4       30.27       16.20     18.31 o
  12  -2   4       21.21       37.41     21.21 o
  13  -2   4       13.16       17.22     25.82 o
 -13  -1   4       29.67       31.63     25.12 o
 -12  -1   4       32.32       39.56     20.22 o
 -11  -1   4        0.06        3.36     15.85 o
 -10  -1   4       55.31       51.01     13.64 o
  -9  -1   4       57.10       45.06     12.24 o
  -8  -1   4       18.75       17.85      8.80 o
  -7  -1   4      773.36      719.50     29.24 o
  -6  -1   4      963.79      922.75     23.80 o
  -5  -1   4     6086.76     6455.65     95.67 o
  -4  -1   4      779.78      761.41     14.84 o
  -3  -1   4      542.41      485.39     11.92 o
  -2  -1   4     1061.21     1143.38     28.43 o
  -1  -1   4      953.76     1012.83     17.19 o
   0  -1   4      499.65      518.09      8.15 o
   1  -1   4      635.48      631.90     11.73 o
   2  -1   4     5567.76     5560.86     74.68 o
   3  -1   4    10402.83    10448.95    146.53 o
   4  -1   4     5279.30     5222.17     72.78 o
   5  -1   4      404.41      384.60     12.78 o
   6  -1   4      268.47      255.90     12.77 o
   7  -1   4       16.45       15.44      7.00 o
   8  -1   4      123.94      120.05     14.70 o
   9  -1   4       74.24       57.43     14.19 o
  10  -1   4        1.96       -8.44     14.04 o
  11  -1   4       17.42       17.04     20.03 o
  12  -1   4       46.04       68.37     22.40 o
  13  -1   4       20.82       51.97     28.62 o
 -14   0   4       44.11       73.27     41.07 o
 -13   0   4        9.40        5.91     20.48 o
 -12   0   4        0.19        9.50     17.61 o
 -11   0   4       24.84       35.44     16.33 o
 -10   0   4       48.51       47.28     13.88 o
  -9   0   4        0.09        7.42      9.92 o
  -8   0   4      428.43      382.14     14.84 o
  -7   0   4     1008.54      969.59     29.54 o
  -6   0   4     3739.87     3811.55     69.44 o
  -5   0   4     4251.59     4231.82     60.79 o
  -4   0   4     1383.45     1208.17     22.46 o
  -3   0   4      537.90      468.74     10.72 o
  -2   0   4      240.96      308.97      7.25 o
  -1   0   4     5962.69     6155.81     66.38 o
   0   0   4     1026.11      966.24     13.13 o
   1   0   4      964.48      942.02     15.63 o
   2   0   4     2672.38     2633.90     45.13 o
   3   0   4     5290.69     5261.75     83.64 o
   4   0   4      890.68      772.79     16.66 o
   5   0   4      883.65      871.41     19.33 o
   6   0   4      197.40      216.92     26.64 o
   7   0   4        3.88        1.33      7.26 o
   8   0   4       29.67       34.86     10.78 o
   9   0   4       18.82        6.83     11.21 o
  10   0   4        0.96      -12.65     12.65 o
  11   0   4        7.28       -7.86     17.65 o
  12   0   4       20.30       21.95     20.57 o
  13   0   4       14.57       25.50     27.83 o
 -13   1   4        5.83       46.64     21.37 o
 -12   1   4        3.45       18.69     18.25 o
 -11   1   4       49.30       45.17     17.53 o
 -10   1   4       58.98       81.16     18.48 o
  -9   1   4        6.33       16.77     11.26 o
  -8   1   4       96.55      108.50     11.13 o
  -7   1   4      352.72      360.34     13.52 o
  -6   1   4     6329.92     6639.86    104.31 o
  -5   1   4     7193.44     7415.50    114.45 o
  -4   1   4     3710.15     3714.02     52.11 o
  -3   1   4      506.15      459.53     10.06 o
  -2   1   4        6.76       17.99      2.98 o
  -1   1   4      404.74      474.58      8.61 o
   0   1   4     2159.04     2276.71     27.61 o
   1   1   4     1146.34     1072.46     18.55 o
   2   1   4     4721.64     4649.90     66.50 o
   3   1   4     2112.65     1989.26     30.81 o
   4   1   4       80.13       72.42      6.62 o
   5   1   4      660.77      721.62     22.18 o
   6   1   4      165.58      172.64     14.50 o
   7   1   4        2.55       25.26      7.84 o
   8   1   4       32.08       15.07     10.56 o
   9   1   4        2.76       16.21     11.78 o
  10   1   4       53.93       98.87     18.09 o
  11   1   4       94.35       99.41     23.04 o
  12   1   4       63.36       25.19     25.71 o
  13   1   4       61.39       56.62     40.52 o
 -13   2   4        3.62        4.39     19.78 o
 -12   2   4       11.93       28.99     22.08 o
 -11   2   4       17.48       22.14     19.25 o
 -10   2   4       46.89       40.54     15.87 o
  -9   2   4       16.56       19.37     11.53 o
  -8   2   4      249.06      272.63     15.49 o
  -7   2   4       98.07      111.71      9.38 o
  -6   2   4     1406.83     1389.11     30.33 o
  -5   2   4     5987.98     6089.80     96.58 o
  -4   2   4     7898.47     8331.87    133.03 o
  -3   2   4    12445.93    12987.29    173.16 o
  -2   2   4     2537.85     2498.77     37.88 o
  -1   2   4     3947.11     3909.10     56.82 o
   0   2   4      113.80      145.83      6.65 o
   1   2   4      810.78      881.71     16.97 o
   2   2   4       15.79        4.64      4.01 o
   3   2   4       47.60       59.89      5.98 o
   4   2   4      576.16      567.19     18.53 o
   5   2   4      444.21      442.82     14.57 o
   6   2   4      132.13      177.29     16.91 o
   7   2   4       11.13       38.49      9.66 o
   8   2   4       93.83      106.40     13.46 o
   9   2   4      121.40      109.37     16.38 o
  10   2   4       59.87      126.75     32.88 o
  11   2   4       77.79       60.67     23.93 o
  12   2   4       92.90      107.96     28.26 o
  13   2   4      123.92      188.72     52.18 o
 -13   3   4        4.08       -8.74     18.01 o
 -12   3   4        1.57       -5.46     18.17 o
 -11   3   4        8.30       -2.52     16.07 o
 -10   3   4        8.39       -2.06     14.05 o
  -9   3   4        6.27        4.49     13.23 o
  -8   3   4       64.35       73.15     10.99 o
  -7   3   4       18.10       14.36      8.57 o
  -6   3   4      687.82      668.99     21.92 o
  -5   3   4     2735.61     2530.44     50.31 o
  -4   3   4     2000.23     1834.58     44.23 o
  -3   3   4     4489.49     4280.55     73.30 o
  -2   3   4    11608.80    12354.29    194.38 o
  -1   3   4     9017.38     9771.54    155.39 o
   0   3   4       66.27       60.45      7.39 o
   1   3   4     1387.32     1471.83     28.79 o
   2   3   4      917.22      906.23     19.71 o
   3   3   4      661.00      648.07     16.90 o
   4   3   4      145.18      135.79      9.35 o
   5   3   4      302.27      297.77     14.58 o
   6   3   4       13.22       21.02      7.36 o
   7   3   4       51.13       75.58     15.44 o
   8   3   4       29.64       39.31     11.45 o
   9   3   4       41.82       48.53     17.15 o
  10   3   4      111.70      100.57     23.66 o
  11   3   4       62.07       -2.23     22.57 o
  12   3   4      155.89      103.24     41.07 o
 -13   4   4        7.46        9.57     21.11 o
 -12   4   4        0.99       -2.86     27.98 o
 -11   4   4        0.54       -8.62     16.94 o
 -10   4   4        0.60        7.00     15.43 o
  -9   4   4       33.35       34.09     12.67 o
  -8   4   4        0.66       -5.25     10.52 o
  -7   4   4       27.39       18.93      9.63 o
  -6   4   4      240.95      238.07     15.01 o
  -5   4   4      884.24      941.13     41.50 o
  -4   4   4     3622.64     3723.18     72.11 o
  -3   4   4     4934.09     4710.36     87.48 o
  -2   4   4     5733.09     5502.14     93.05 o
  -1   4   4      259.28      246.82     21.48 o
   0   4   4      330.84      369.12     17.15 o
   1   4   4       11.45       10.44      4.94 o
   2   4   4        2.17       -5.45      5.45 o
   3   4   4      431.59      511.05     17.19 o
   4   4   4      399.96      424.59     17.07 o
   5   4   4      330.05      318.35     20.37 o
   6   4   4       19.27       19.87     10.73 o
   7   4   4        6.27       19.37     11.16 o
   8   4   4       19.48        0.95     18.62 o
   9   4   4        0.52        0.04     16.51 o
  10   4   4       25.92        5.10     17.72 o
  11   4   4       11.31       -1.55     22.55 o
  12   4   4       63.88       49.96     41.63 o
 -12   5   4        1.75       13.93     20.87 o
 -11   5   4       10.39       27.56     19.64 o
 -10   5   4       15.50       28.10     17.75 o
  -9   5   4        7.09        9.63     12.50 o
  -8   5   4       23.19       23.77     12.20 o
  -7   5   4       14.32       15.65     10.94 o
  -6   5   4       26.72       28.87      9.91 o
  -5   5   4      400.82      413.99     22.30 o
  -4   5   4     1621.82     1610.11     40.01 o
  -3   5   4     5288.57     5428.75    101.30 o
  -2   5   4     3976.92     4125.30     80.10 o
  -1   5   4      514.65      509.56     22.25 o
   0   5   4       37.19       41.55     10.44 o
   1   5   4        4.36        8.81      8.22 o
   2   5   4      418.92      456.87     19.60 o
   3   5   4       54.58       74.81      9.36 o
   4   5   4       32.58       20.84     10.00 o
   5   5   4       15.32        5.59     13.09 o
   6   5   4        0.10       18.55     13.53 o
   7   5   4        0.47       10.90     19.52 o
   8   5   4       89.55       72.95     24.81 o
   9   5   4       32.39       25.16     36.63 o
  10   5   4       11.32        5.00     32.19 o
  11   5   4       50.49        2.78     33.86 o
  12   5   4       22.14       26.09     44.96 o
 -12   6   4        9.46       25.73     28.31 o
 -11   6   4       16.04       43.52     20.03 o
 -10   6   4       99.04      105.62     30.84 o
  -9   6   4       49.89       49.12     18.89 o
  -8   6   4       18.42       30.17     13.58 o
  -7   6   4        5.99       -8.05     11.37 o
  -6   6   4       43.92       42.22     12.59 o
  -5   6   4      664.89      661.42     43.04 o
  -4   6   4     1633.00     1600.77     52.48 o
  -3   6   4     2266.43     2391.98     74.57 o
  -2   6   4     1140.81     1130.02     38.20 o
  -1   6   4        4.11        0.64      9.48 o
   0   6   4        0.69       -7.47      7.47 o
   1   6   4       39.77       47.51     11.20 o
   2   6   4        3.98        2.70      9.53 o
   3   6   4        4.94      -10.60     10.60 o
   4   6   4      252.55      259.10     29.07 o
   5   6   4       55.64       26.31     17.21 o
   6   6   4        3.73       21.65     28.31 o
   7   6   4      175.39      212.04     43.30 o
   8   6   4       69.09       81.04     37.74 o
   9   6   4        0.08      -27.20     27.20 o
  10   6   4        0.44        5.55     31.64 o
  11   6   4       11.16      -34.97     34.97 o
 -11   7   4       98.31      130.86     60.50 o
 -10   7   4      127.75      142.39     31.26 o
  -9   7   4      102.04      136.24     23.13 o
  -8   7   4       56.11       35.31     14.77 o
  -7   7   4       43.52       52.69     15.05 o
  -6   7   4        6.35        1.38     12.22 o
  -5   7   4      299.61      361.88     23.23 o
  -4   7   4     1895.37     1991.82     63.71 o
  -3   7   4     1907.26     1957.29     62.07 o
  -2   7   4      442.50      491.11     57.17 o
  -1   7   4       79.52       65.67     37.47 o
   0   7   4      250.41      273.96     28.44 o
   1   7   4        1.11      -11.58     12.64 o
   2   7   4       27.20        1.21     15.20 o
   3   7   4        6.36      -21.09     21.65 o
   4   7   4       11.60       -8.88     22.76 o
   5   7   4        7.10       35.52     30.53 o
   6   7   4       24.55       28.86     31.08 o
   7   7   4      127.18      124.33     40.52 o
   8   7   4       23.99       -0.56     32.75 o
   9   7   4       33.60       21.09     32.75 o
  10   7   4        0.02       17.21     39.41 o
 -11   8   4       51.14       74.70     33.86 o
 -10   8   4      180.22      212.43     36.81 o
  -9   8   4      240.99      272.86     37.04 o
  -8   8   4       80.62       62.02     19.66 o
  -7   8   4        0.52       -3.01     13.74 o
  -6   8   4       25.86       27.04     14.62 o
  -5   8   4      427.91      420.01     37.20 o
  -4   8   4     1053.67     1181.70     50.21 o
  -3   8   4     1042.98     1168.38     68.04 o
  -2   8   4      347.01      371.83     33.95 o
  -1   8   4      206.87      234.12     29.63 o
   0   8   4       15.12       19.43     23.87 o
   1   8   4      289.21      279.75     43.85 o
   2   8   4      269.15      222.58     40.52 o
   3   8   4       39.67       29.42     29.42 o
   4   8   4       33.45        8.88     27.75 o
   5   8   4       46.47       36.63     30.53 o
   6   8   4       95.46       63.28     35.52 o
   7   8   4       58.36       42.18     34.97 o
   8   8   4       38.88       54.40     34.97 o
   9   8   4       10.42        9.44     38.85 o
 -10   9   4       48.55       60.64     29.59 o
  -9   9   4       66.47       28.73     27.63 o
  -8   9   4       64.83       55.07     25.62 o
  -7   9   4       80.08       61.81     20.74 o
  -6   9   4        6.90      -18.11     18.37 o
  -5   9   4      632.84      589.75     45.46 o
  -4   9   4     1092.50     1099.82    131.83 o
  -3   9   4      494.77      507.63     44.72 o
  -2   9   4      443.65      454.60     54.95 o
  -1   9   4      248.87      294.74     46.07 o
   0   9   4       18.24       -3.33     25.53 o
   1   9   4        0.34      -22.20     22.20 o
   2   9   4       72.76       59.95     31.64 o
   3   9   4      136.99       78.26     34.41 o
   4   9   4        0.08      -10.55     27.75 o
   5   9   4        4.22        6.66     31.08 o
   6   9   4       54.79       59.95     36.63 o
   7   9   4       69.88       61.06     40.52 o
   8   9   4       86.22       78.26     44.41 o
  -9  10   4       24.12       22.57     27.25 o
  -8  10   4       20.75       33.72     21.86 o
  -7  10   4       24.69       26.68     20.34 o
  -6  10   4       21.99       -6.64     18.85 o
  -5  10   4       80.98       63.13     24.69 o
  -4  10   4      183.46      173.51     27.26 o
  -3  10   4      397.02      387.08     43.38 o
  -2  10   4      683.74      789.30     77.15 o
  -1  10   4      162.95      215.92     45.52 o
   0  10   4       90.18       66.05     36.08 o
   1  10   4       16.09        1.11     27.75 o
   2  10   4       77.84       44.41     36.08 o
   3  10   4       99.13       64.94     34.97 o
   4  10   4       32.07       24.98     31.64 o
   5  10   4        1.19       36.08     35.52 o
   6  10   4       44.84       58.28     40.52 o
   7  10   4       61.65      167.63     49.96 o
  -8  11   4       79.95      120.45     61.61 o
  -7  11   4        0.36        6.70     21.28 o
  -6  11   4       14.94      -18.35     18.53 o
  -5  11   4       37.07       58.52     22.23 o
  -4  11   4       65.60       85.66     30.40 o
  -3  11   4      150.90      156.76     25.96 o
  -2  11   4      160.68       81.59     38.85 o
  -1  11   4      162.79      184.84     45.52 o
   0  11   4       84.96      123.22     42.74 o
   1  11   4        0.01      -14.99     33.86 o
   2  11   4       35.97        4.44     32.19 o
   3  11   4       10.21        3.89     35.52 o
   4  11   4        9.85      -11.66     35.52 o
   5  11   4       22.01       19.43     39.96 o
   6  11   4       34.07       52.18     41.63 o
  -6  12   4        9.31      -18.83     20.69 o
  -5  12   4        0.50       -1.40     21.61 o
  -4  12   4       35.91       75.57     25.08 o
  -3  12   4      126.25       95.72     25.80 o
  -2  12   4       85.25       61.06     33.30 o
  -1  12   4       32.21      102.13     42.74 o
   0  12   4        7.46      -19.43     31.08 o
   1  12   4        8.33       38.30     38.85 o
   2  12   4        3.39      -33.30     33.30 o
   3  12   4        7.61      -18.32     38.30 o
   4  12   4        0.21      -31.64     31.64 o
  -2  13   4       13.57       17.97     33.74 o
  -1  13   4       53.62       51.07     44.41 o
   1 -16   5        9.28      -23.87     37.74 o
  -4 -15   5        9.45       70.49     44.41 o
  -3 -15   5       50.68      101.02     44.96 o
  -2 -15   5      126.86      140.99     46.07 o
  -1 -15   5       84.00      124.89     46.07 o
   0 -15   5       65.14      138.77     46.63 o
   1 -15   5       22.36        5.55     37.19 o
   2 -15   5        5.85       -2.02     22.00 o
   3 -15   5       14.54       -2.36     48.57 o
   4 -15   5        0.45        2.44     22.88 o
   5 -15   5        2.51        6.49     25.44 o
  -6 -14   5        2.49       29.97     41.07 o
  -5 -14   5       39.65       21.09     34.97 o
  -4 -14   5       21.57       32.19     38.30 o
  -3 -14   5       67.10      117.67     43.30 o
  -2 -14   5       21.33       23.87     34.41 o
  -1 -14   5       46.19       55.51     35.52 o
   0 -14   5       82.07       80.01     23.87 o
   1 -14   5       56.79       75.33     23.81 o
   2 -14   5        0.50      -23.87     23.87 o
   3 -14   5        8.45       -6.80     19.30 o
   4 -14   5       21.33       13.94     22.54 o
   5 -14   5        9.08       -0.07     38.58 o
   6 -14   5        0.36        5.92     22.15 o
   7 -14   5        0.70        6.02     22.33 o
  -7 -13   5       42.35       12.40     65.22 o
  -6 -13   5        0.50      -15.12     31.36 o
  -5 -13   5        6.51       -7.64     46.07 o
  -4 -13   5      100.49       46.20     26.23 o
  -3 -13   5      123.19      155.85     31.84 o
  -2 -13   5      163.11      138.91     35.25 o
  -1 -13   5      198.56      209.85     23.42 o
   0 -13   5      129.20      120.81     20.65 o
   1 -13   5       36.02       34.88     18.93 o
   2 -13   5        8.82       -4.72     18.07 o
   3 -13   5        4.96       -4.39     18.96 o
   4 -13   5       20.86       18.60     21.32 o
   5 -13   5        5.16       14.86     20.23 o
   6 -13   5        5.38      -20.07     20.07 o
   7 -13   5       11.36       30.72     21.58 o
   8 -13   5       26.07       46.70     23.07 o
   9 -13   5       70.38      106.01     29.44 o
  -8 -12   5       78.32       66.40     50.51 o
  -7 -12   5       84.44       77.78     30.42 o
  -6 -12   5       29.53       47.26     25.90 o
  -5 -12   5        0.51      -20.19     20.19 o
  -4 -12   5       50.93       78.79     25.50 o
  -3 -12   5       44.40       30.16     42.18 o
  -2 -12   5      173.00      191.17     34.09 o
  -1 -12   5      385.45      352.19     27.18 o
   0 -12   5      634.64      575.26     34.57 o
   1 -12   5      250.30      241.15     24.20 o
   2 -12   5       46.78        4.61     19.71 o
   3 -12   5        8.42        2.17     16.51 o
   4 -12   5        0.69      -15.23     15.58 o
   5 -12   5        0.09        5.13     18.79 o
   6 -12   5        3.30      -12.02     16.88 o
   7 -12   5       11.56       -1.17     18.12 o
   8 -12   5       45.77       29.76     22.03 o
   9 -12   5       28.98       42.38     24.86 o
  10 -12   5       11.88       43.29     24.86 o
  -9 -11   5       58.41       34.32     26.83 o
  -8 -11   5      158.17      176.85     37.19 o
  -7 -11   5      141.39      175.30     32.55 o
  -6 -11   5      156.88      125.57     27.44 o
  -5 -11   5        5.66      -18.84     18.84 o
  -4 -11   5       44.25       57.70     21.97 o
  -3 -11   5      254.91      249.55     20.56 o
  -2 -11   5      381.53      402.69     39.71 o
  -1 -11   5     1216.46     1152.24     70.93 o
   0 -11   5      823.33      795.45     36.82 o
   1 -11   5      240.62      237.22     22.53 o
   2 -11   5       40.22       22.99     18.11 o
   3 -11   5        3.87       15.60     14.34 o
   4 -11   5        3.46       15.93     16.05 o
   5 -11   5        1.93       13.96     17.70 o
   6 -11   5        5.67       11.63     16.86 o
   7 -11   5       70.39       57.28     21.35 o
   8 -11   5      136.02      115.92     24.44 o
   9 -11   5       82.62       90.59     24.66 o
  10 -11   5        7.36      -14.08     21.53 o
  11 -11   5        0.50       55.51     42.18 o
 -10 -10   5       15.00        6.87     25.48 o
  -9 -10   5      102.33      200.02     47.74 o
  -8 -10   5      187.80      248.18     45.24 o
  -7 -10   5      340.98      372.52     38.58 o
  -6 -10   5       80.16       89.63     22.84 o
  -5 -10   5        0.14        3.05     16.88 o
  -4 -10   5        6.88        7.62     13.29 o
  -3 -10   5       30.77       34.97     10.74 o
  -2 -10   5      597.49      558.07     24.85 o
  -1 -10   5     2575.22     2643.53     69.31 o
   0 -10   5     1219.20     1252.11     37.98 o
   1 -10   5      358.67      326.97     20.94 o
   2 -10   5       95.73       86.84     16.51 o
   3 -10   5       19.31       25.56     13.90 o
   4 -10   5       33.25       50.34     16.92 o
   5 -10   5      262.47      280.45     25.43 o
   6 -10   5       22.19       33.10     15.98 o
   7 -10   5      275.99      332.22     30.28 o
   8 -10   5      137.90      155.91     30.50 o
   9 -10   5       45.56       42.76     20.99 o
  10 -10   5       44.45       78.10     23.92 o
  11 -10   5       26.28       19.80     23.61 o
 -11  -9   5        0.11        2.26     22.94 o
 -10  -9   5       21.41       18.23     23.51 o
  -9  -9   5      142.04      152.60     28.83 o
  -8  -9   5      343.79      302.36     33.95 o
  -7  -9   5      521.64      545.21    145.43 o
  -6  -9   5       32.31       44.02     14.72 o
  -5  -9   5       13.21       20.23     13.02 o
  -4  -9   5       97.67       89.32     10.85 o
  -3  -9   5      191.65      207.37     14.54 o
  -2  -9   5     1189.39     1182.31     45.03 o
  -1  -9   5      943.09     1005.38     49.71 o
   0  -9   5      663.89      634.92     24.96 o
   1  -9   5      483.08      459.97     22.71 o
   2  -9   5       17.66       16.47      9.18 o
   3  -9   5       11.44        2.51      8.64 o
   4  -9   5       14.95       10.16     12.49 o
   5  -9   5        1.52       -5.07     12.49 o
   6  -9   5      158.41      160.58     20.88 o
   7  -9   5      114.76      163.27     21.72 o
   8  -9   5      180.67      145.02     22.84 o
   9  -9   5       91.65      100.00     36.74 o
  10  -9   5       49.57       65.38     22.84 o
  11  -9   5       19.01      -13.82     20.61 o
  12  -9   5        4.29       -7.16     22.06 o
 -11  -8   5       22.94       17.61     22.11 o
 -10  -8   5       98.89       92.51     25.60 o
  -9  -8   5      240.79      200.28     28.45 o
  -8  -8   5      778.48      756.31     39.41 o
  -7  -8   5      238.76      275.90     28.14 o
  -6  -8   5      174.82      163.26     18.55 o
  -5  -8   5       70.05       47.94     13.07 o
  -4  -8   5       76.54       79.29      9.71 o
  -3  -8   5      647.88      620.45     21.92 o
  -2  -8   5     1465.79     1459.86     36.39 o
  -1  -8   5      939.24      945.55     27.81 o
   0  -8   5      830.81      812.47     25.95 o
   1  -8   5      154.68      172.86     11.98 o
   2  -8   5        0.15       -4.88      6.85 o
   3  -8   5        2.67       -7.95      8.90 o
   4  -8   5      499.56      467.77     27.60 o
   5  -8   5        8.69       -9.01      9.01 o
   6  -8   5      284.01      275.77     21.34 o
   7  -8   5      185.44      147.16     20.63 o
   8  -8   5      265.95      245.87     31.52 o
   9  -8   5      178.31      206.01     25.67 o
  10  -8   5      157.84      183.05     26.01 o
  11  -8   5       37.91       58.32     29.71 o
  12  -8   5       22.31       39.52     23.38 o
 -12  -7   5        4.63       19.06     23.31 o
 -11  -7   5       19.86        5.55     22.37 o
 -10  -7   5      159.15      208.75     28.97 o
  -9  -7   5      853.10      798.38     70.04 o
  -8  -7   5     1150.32     1135.67     62.67 o
  -7  -7   5      555.15      583.35     27.32 o
  -6  -7   5      619.88      598.91     36.37 o
  -5  -7   5       87.01       87.29     12.98 o
  -4  -7   5        0.19       -8.39      8.88 o
  -3  -7   5      115.58      131.34     13.13 o
  -2  -7   5       92.36      116.54      9.66 o
  -1  -7   5       85.38       87.53      8.72 o
   0  -7   5      696.14      701.12     21.78 o
   1  -7   5      296.37      312.59     13.99 o
   2  -7   5        7.29        6.47      6.24 o
   3  -7   5      140.39      151.12     11.58 o
   4  -7   5       70.71       62.01      9.69 o
   5  -7   5      248.38      257.56     15.72 o
   6  -7   5      119.83      128.21     13.63 o
   7  -7   5      612.48      521.30     28.24 o
   8  -7   5      542.14      577.66     34.44 o
   9  -7   5      402.24      397.63     30.90 o
  10  -7   5      342.15      352.63     31.42 o
  11  -7   5      171.24      128.91     24.52 o
  12  -7   5       34.49       54.22     22.51 o
  13  -7   5       15.40       49.66     28.25 o
 -12  -6   5        1.81       19.97     30.25 o
 -11  -6   5        4.53        2.66     18.89 o
 -10  -6   5       63.62       34.15     19.58 o
  -9  -6   5      723.15      722.56     68.00 o
  -8  -6   5     1160.06     1205.16     42.84 o
  -7  -6   5     1880.84     1823.56     77.49 o
  -6  -6   5     1146.81     1253.97     32.57 o
  -5  -6   5      223.04      249.04     17.49 o
  -4  -6   5       25.70        8.81      7.55 o
  -3  -6   5        8.83        8.55      6.71 o
  -2  -6   5      118.55      135.19     11.13 o
  -1  -6   5       64.42       67.38      5.81 o
   0  -6   5      100.36       83.78      6.95 o
   1  -6   5        1.20        2.43      4.77 o
   2  -6   5      143.29      174.62     10.91 o
   3  -6   5       60.07       53.30      7.86 o
   4  -6   5       84.15       67.99      9.18 o
   5  -6   5       92.26       60.87     10.74 o
   6  -6   5      298.21      278.44     15.75 o
   7  -6   5      913.84      975.63     30.69 o
   8  -6   5      571.49      585.53     51.53 o
   9  -6   5      982.37      967.24     42.46 o
  10  -6   5      702.86      609.10     38.33 o
  11  -6   5      347.56      349.86     32.35 o
  12  -6   5       54.55       30.63     22.40 o
  13  -6   5        5.12       30.72     28.86 o
 -13  -5   5        0.68       17.28     21.68 o
 -12  -5   5        0.59       11.27     18.42 o
 -11  -5   5        0.47       10.88     17.51 o
 -10  -5   5       78.44       75.24     15.67 o
  -9  -5   5      307.08      294.00     21.42 o
  -8  -5   5      895.58      952.07     34.45 o
  -7  -5   5     1060.36     1061.96     48.39 o
  -6  -5   5      801.95      784.82     22.53 o
  -5  -5   5     1946.96     1995.10     36.64 o
  -4  -5   5      412.83      354.67     15.71 o
  -3  -5   5      331.69      310.46     13.52 o
  -2  -5   5      214.82      217.91     10.42 o
  -1  -5   5        2.15        5.30      4.32 o
   0  -5   5       14.05        6.92      4.47 o
   1  -5   5        7.32       15.18      4.87 o
   2  -5   5      204.07      189.53     10.35 o
   3  -5   5      720.37      789.29     24.20 o
   4  -5   5       20.12       16.61      6.17 o
   5  -5   5      266.17      274.07     14.92 o
   6  -5   5      956.05      962.24     26.07 o
   7  -5   5      369.73      422.67     21.05 o
   8  -5   5      188.55      191.66     18.13 o
   9  -5   5      745.54      786.47     39.95 o
  10  -5   5     1062.53     1150.05     47.89 o
  11  -5   5      398.39      383.26     36.04 o
  12  -5   5       71.21       37.30     20.76 o
  13  -5   5        4.36       -1.37     34.14 o
 -13  -4   5        0.46       36.67     21.17 o
 -12  -4   5       13.57       25.63     19.46 o
 -11  -4   5        0.09       -7.76     15.81 o
 -10  -4   5       27.49       22.01     13.22 o
  -9  -4   5      189.48      223.62     18.51 o
  -8  -4   5      721.54      723.15     27.33 o
  -7  -4   5      692.17      653.55     23.85 o
  -6  -4   5      623.88      601.52     20.98 o
  -5  -4   5      446.45      450.39     12.72 o
  -4  -4   5      129.69      141.55      8.21 o
  -3  -4   5     1182.35     1221.59     26.80 o
  -2  -4   5       31.78       55.00      8.99 o
  -1  -4   5       61.02       76.90      5.14 o
   0  -4   5        0.21        2.40      2.88 o
   1  -4   5       81.17       87.57      5.30 o
   2  -4   5       68.13       48.96      6.31 o
   3  -4   5      962.92      962.88     24.91 o
   4  -4   5     1197.22     1273.47     31.96 o
   5  -4   5        6.44        2.78      5.19 o
   6  -4   5      746.47      774.79     30.90 o
   7  -4   5      988.10     1059.23     36.24 o
   8  -4   5      470.96      492.47     25.97 o
   9  -4   5      732.66      758.30     38.77 o
  10  -4   5      564.78      598.49     37.51 o
  11  -4   5      134.97      146.76     24.68 o
  12  -4   5       63.81       75.82     23.15 o
  13  -4   5        5.18       17.18     24.64 o
 -13  -3   5        5.29       35.11     21.04 o
 -12  -3   5        8.94       -7.08     17.47 o
 -11  -3   5        2.75       -3.80     15.77 o
 -10  -3   5       36.02       40.73     13.11 o
  -9  -3   5      109.45      132.88     16.25 o
  -8  -3   5      555.72      570.40     24.12 o
  -7  -3   5      706.51      656.46     28.68 o
  -6  -3   5     1432.12     1457.25     42.74 o
  -5  -3   5      344.74      304.25     14.01 o
  -4  -3   5       96.02       86.95     13.38 o
  -3  -3   5     1046.29     1141.22     63.83 o
  -2  -3   5     1093.66     1173.55     77.71 o
  -1  -3   5      124.65      114.38      4.62 o
   0  -3   5       38.26       46.89      3.23 o
   1  -3   5      545.43      592.89     12.30 o
   2  -3   5     2197.30     2204.18     42.12 o
   3  -3   5     2236.93     2233.61     39.81 o
   4  -3   5      380.23      395.81     21.50 o
   5  -3   5       47.23       70.40     10.80 o
   6  -3   5      222.87      207.45     11.88 o
   7  -3   5      388.64      410.71     19.61 o
   8  -3   5      264.97      289.72     20.61 o
   9  -3   5      912.19      843.95     39.07 o
  10  -3   5      424.32      438.48     52.85 o
  11  -3   5      162.88      169.43     24.55 o
  12  -3   5       18.47       33.36     21.72 o
  13  -3   5        3.34       -4.63     40.52 o
 -13  -2   5       37.58       31.31     20.78 o
 -12  -2   5       25.68       22.41     18.59 o
 -11  -2   5        0.50      -14.04     14.04 o
 -10  -2   5        2.89        8.73     11.96 o
  -9  -2   5      136.25      124.45     14.50 o
  -8  -2   5      872.18      847.44     29.10 o
  -7  -2   5     1324.14     1354.53     35.46 o
  -6  -2   5     1024.70      966.30     21.49 o
  -5  -2   5      603.73      680.87     17.31 o
  -4  -2   5     1154.41     1235.96     25.46 o
  -3  -2   5      478.68      558.19     21.85 o
  -2  -2   5      772.02      861.78     34.73 o
  -1  -2   5     1689.11     1843.54     39.85 o
   0  -2   5       37.84       37.65      2.79 o
   1  -2   5      800.32      812.78     13.99 o
   2  -2   5     3116.80     3131.70     57.02 o
   3  -2   5     4924.81     5154.57     76.62 o
   4  -2   5     2711.38     2758.26     48.56 o
   5  -2   5      366.20      360.32     13.75 o
   6  -2   5      378.89      404.50     14.44 o
   7  -2   5      258.86      279.42     15.78 o
   8  -2   5      238.76      237.81     19.03 o
   9  -2   5      265.70      286.32     26.01 o
  10  -2   5      138.24      181.48     23.44 o
  11  -2   5      244.71      335.01     35.44 o
  12  -2   5       32.77       12.03     22.60 o
  13  -2   5       27.45       27.45     26.83 o
 -13  -1   5      108.52      118.88     33.60 o
 -12  -1   5      105.31      157.34     38.39 o
 -11  -1   5       18.98        7.12     15.36 o
 -10  -1   5       12.70       21.41     12.29 o
  -9  -1   5      223.47      215.09     17.17 o
  -8  -1   5      471.73      490.87     22.19 o
  -7  -1   5     1605.70     1541.40     39.20 o
  -6  -1   5     2641.54     2616.05     50.72 o
  -5  -1   5     3575.03     3801.85     58.92 o
  -4  -1   5      309.01      294.06      9.32 o
  -3  -1   5      212.83      237.83      8.07 o
  -2  -1   5        9.21        9.43      2.68 o
  -1  -1   5      263.32      310.63     13.09 o
   0  -1   5      737.19      816.19     12.67 o
   1  -1   5     1642.33     1650.21     26.68 o
   2  -1   5     3699.12     3671.96     60.58 o
   3  -1   5     3223.72     3303.34     56.68 o
   4  -1   5     1898.77     1877.79     32.26 o
   5  -1   5      167.92      132.38     10.28 o
   6  -1   5      101.95       93.87      8.31 o
   7  -1   5      751.15      801.34     25.01 o
   8  -1   5      764.14      785.27     31.39 o
   9  -1   5      345.55      345.82     26.70 o
  10  -1   5      426.61      469.63     32.72 o
  11  -1   5      167.94      245.92     32.85 o
  12  -1   5       18.82        7.50     22.33 o
  13  -1   5        6.65      -26.09     36.08 o
 -13   0   5      155.13      235.06     29.81 o
 -12   0   5      191.32      166.36     24.12 o
 -11   0   5       74.12       30.17     16.93 o
 -10   0   5       35.46       43.88     13.33 o
  -9   0   5      164.24      152.09     19.71 o
  -8   0   5      222.47      230.00     20.21 o
  -7   0   5     1736.13     1640.48     41.48 o
  -6   0   5     3915.73     3967.38     67.68 o
  -5   0   5     1875.39     1885.95     32.21 o
  -4   0   5      335.54      338.92     11.62 o
  -3   0   5      108.51      114.19      6.22 o
  -2   0   5      621.36      648.70     13.56 o
  -1   0   5      834.51      917.25     13.28 o
   0   0   5      940.28      946.31     13.47 o
   1   0   5       73.05       62.35      5.02 o
   2   0   5     2843.67     2743.45     44.37 o
   3   0   5     3538.64     3468.76     64.75 o
   4   0   5      151.43      154.85     11.56 o
   5   0   5      428.31      400.01     16.44 o
   6   0   5       98.32       79.54      7.99 o
   7   0   5      154.75      159.33     12.13 o
   8   0   5      585.48      566.31     25.43 o
   9   0   5      416.81      459.41     26.46 o
  10   0   5      592.09      632.09     32.58 o
  11   0   5      253.70      259.50     31.73 o
  12   0   5      129.60      113.95     31.92 o
  13   0   5        8.73        5.04     23.86 o
 -13   1   5      117.99      116.59     25.19 o
 -12   1   5      166.59      192.52     34.17 o
 -11   1   5       83.43      122.13     24.60 o
 -10   1   5        0.57       13.04     14.61 o
  -9   1   5        7.43        5.90     10.39 o
  -8   1   5      268.77      251.47     20.02 o
  -7   1   5     2216.64     2171.39     45.55 o
  -6   1   5     3082.11     3136.46     59.86 o
  -5   1   5     1152.49     1121.19     23.75 o
  -4   1   5       71.41       66.55      4.66 o
  -3   1   5      179.35      182.54      6.86 o
  -2   1   5     2450.96     2531.21     33.45 o
  -1   1   5       70.49       72.48      4.52 o
   0   1   5       66.43       74.44      5.73 o
   1   1   5      111.10      117.11      6.67 o
   2   1   5      633.45      506.28     14.22 o
   3   1   5      990.66      870.79     18.25 o
   4   1   5      392.81      377.03     15.56 o
   5   1   5      915.27      920.74     19.83 o
   6   1   5       90.82       76.00      9.49 o
   7   1   5        8.39       20.48      8.90 o
   8   1   5       26.00       53.54     14.12 o
   9   1   5      164.10      191.82     22.84 o
  10   1   5      300.79      294.52     27.29 o
  11   1   5      213.89      218.31     32.38 o
  12   1   5      109.38      135.13     29.63 o
  13   1   5       43.53       26.84     41.63 o
 -13   2   5       84.20       92.83     24.52 o
 -12   2   5       27.37       59.58     20.12 o
 -11   2   5        3.34       12.15     15.19 o
 -10   2   5        8.40      -12.71     12.71 o
  -9   2   5       90.16       75.80     14.26 o
  -8   2   5       51.83       41.62     15.14 o
  -7   2   5     1749.66     1758.34     38.73 o
  -6   2   5      905.08      913.37     24.30 o
  -5   2   5      724.47      755.95     29.37 o
  -4   2   5      313.30      308.88     11.93 o
  -3   2   5      657.76      655.20     19.78 o
  -2   2   5      238.55      270.26     13.23 o
  -1   2   5      191.02      205.16     12.89 o
   0   2   5      781.43      793.10     19.24 o
   1   2   5       12.55        9.41      5.20 o
   2   2   5     2178.71     2272.27     39.91 o
   3   2   5      567.24      543.60     22.61 o
   4   2   5      897.27      846.21     19.95 o
   5   2   5      566.79      573.05     17.29 o
   6   2   5      268.87      282.21     15.15 o
   7   2   5       43.47       36.30     15.30 o
   8   2   5      105.03      112.95     14.57 o
   9   2   5      162.11      215.09     24.03 o
  10   2   5       84.94      101.13     48.57 o
  11   2   5      110.05       88.64     26.68 o
  12   2   5       35.49       41.63     37.19 o
 -13   3   5      137.90      180.60     27.11 o
 -12   3   5       65.32       63.62     21.72 o
 -11   3   5       24.66       34.46     17.96 o
 -10   3   5        0.87      -13.90     13.90 o
  -9   3   5        2.12        6.07     23.43 o
  -8   3   5      338.54      368.53     18.53 o
  -7   3   5      522.56      531.77     26.70 o
  -6   3   5      215.58      192.70     13.01 o
  -5   3   5      166.18      181.76     15.54 o
  -4   3   5        0.48        7.56      7.00 o
  -3   3   5      174.64      165.92     11.98 o
  -2   3   5      165.42      158.79     10.97 o
  -1   3   5      192.47      160.25      9.84 o
   0   3   5      109.97      120.07      9.68 o
   1   3   5       62.86       55.25      7.32 o
   2   3   5     1041.61     1034.76     31.24 o
   3   3   5     2145.73     2136.85     62.37 o
   4   3   5     2614.27     2709.90     45.76 o
   5   3   5     1027.95     1016.76     25.85 o
   6   3   5      275.68      289.57     19.44 o
   7   3   5       23.47       21.52     13.83 o
   8   3   5      159.16      189.64     18.47 o
   9   3   5      238.65      269.47     26.89 o
  10   3   5       55.24       43.67     20.21 o
  11   3   5       10.72       -3.48     28.59 o
  12   3   5        9.95      -17.44     26.29 o
 -13   4   5       87.70       74.93     33.86 o
 -12   4   5       88.23      124.92     25.26 o
 -11   4   5      162.24      138.31     23.52 o
 -10   4   5      303.85      244.53     53.06 o
  -9   4   5       51.60       26.41     14.95 o
  -8   4   5      306.10      287.45     19.71 o
  -7   4   5      273.41      256.33     16.59 o
  -6   4   5      180.14      168.90     13.53 o
  -5   4   5       30.49       42.50     12.57 o
  -4   4   5       12.80        7.74      8.53 o
  -3   4   5       64.13       60.29      9.34 o
  -2   4   5       31.25       23.76      8.59 o
  -1   4   5      354.26      443.50     18.32 o
   0   4   5       62.28       49.15      9.61 o
   1   4   5      294.88      299.54     15.30 o
   2   4   5      743.05      680.10     24.44 o
   3   4   5     3309.11     3235.24     56.35 o
   4   4   5     3437.62     3411.29     55.92 o
   5   4   5     2664.36     2677.53     62.17 o
   6   4   5      831.37      850.75     30.22 o
   7   4   5       57.61       38.01     13.76 o
   8   4   5      403.45      368.21     29.21 o
   9   4   5      114.24      137.14     31.41 o
  10   4   5       68.59       48.36     20.43 o
  11   4   5       22.36       23.89     25.04 o
  12   4   5       28.41       22.60     32.75 o
 -12   5   5      100.18      141.30     26.15 o
 -11   5   5      160.00      173.67     26.08 o
 -10   5   5      187.08      244.43     32.23 o
  -9   5   5        8.90       13.55     15.79 o
  -8   5   5        0.19       -5.08     12.18 o
  -7   5   5       89.97       84.61     14.18 o
  -6   5   5       87.32       82.46     12.54 o
  -5   5   5       12.91       -9.67      9.97 o
  -4   5   5        0.76        2.27      9.56 o
  -3   5   5        3.47        9.66      8.78 o
  -2   5   5       68.05       58.39     10.25 o
  -1   5   5      270.69      300.69     17.81 o
   0   5   5      318.88      321.97     18.93 o
   1   5   5     1213.41     1175.76     64.54 o
   2   5   5     2333.33     2398.74     56.37 o
   3   5   5     3042.03     3037.90     63.18 o
   4   5   5     3207.57     3356.82     71.95 o
   5   5   5     1669.99     1680.13     50.24 o
   6   5   5      861.17      907.60     41.94 o
   7   5   5       22.01       23.45     22.36 o
   8   5   5      195.36      145.07     29.16 o
   9   5   5       56.81       41.00     26.39 o
  10   5   5       74.99      101.02     42.18 o
  11   5   5       71.55      111.01     46.63 o
 -12   6   5      120.14      170.65     48.57 o
 -11   6   5      245.88      255.61     35.65 o
 -10   6   5       55.91       63.64     24.03 o
  -9   6   5        0.04       14.05     24.29 o
  -8   6   5       22.62       10.31     13.02 o
  -7   6   5      115.74      129.22     16.66 o
  -6   6   5        0.87        8.87     11.79 o
  -5   6   5       38.20       17.92     18.67 o
  -4   6   5       11.01        8.69     13.46 o
  -3   6   5       49.55       55.26     13.03 o
  -2   6   5      184.71      191.04     18.80 o
  -1   6   5      238.03      242.88     21.87 o
   0   6   5       53.24       48.38     11.95 o
   1   6   5        3.38        0.26      8.64 o
   2   6   5      783.30      779.62     35.01 o
   3   6   5     1899.32     1999.88     74.83 o
   4   6   5     3370.22     3225.08    112.41 o
   5   6   5     2371.14     2380.34     90.92 o
   6   6   5      630.37      688.49     49.96 o
   7   6   5       42.72       43.30     32.19 o
   8   6   5       14.90       73.27     36.08 o
   9   6   5       34.74       56.62     38.30 o
  10   6   5       37.22       47.18     39.41 o
 -11   7   5      106.78       98.57     44.96 o
 -10   7   5        6.27       -2.48     25.30 o
  -9   7   5        5.00      -14.61     17.43 o
  -8   7   5       28.16       33.56     18.37 o
  -7   7   5       38.42       27.64     15.05 o
  -6   7   5       17.01        4.79     13.25 o
  -5   7   5       48.34       38.01     16.99 o
  -4   7   5       84.72       79.08     26.63 o
  -3   7   5      259.38      301.44     26.46 o
  -2   7   5      494.44      474.09     31.66 o
  -1   7   5        0.74       19.80     36.91 o
   0   7   5      109.13       75.14     20.13 o
   1   7   5      132.27      155.80     44.41 o
   2   7   5        3.99      -21.09     21.09 o
   3   7   5      450.16      432.95     54.40 o
   4   7   5      961.09      954.71     81.59 o
   5   7   5      925.64      893.66     79.93 o
   6   7   5      211.18      199.27     43.85 o
   7   7   5      115.84       87.70     38.30 o
   8   7   5       41.66       34.97     37.19 o
   9   7   5        3.43        2.22     31.64 o
  10   7   5       30.67       12.77     39.41 o
 -10   8   5        0.40       -6.97     29.14 o
  -9   8   5        2.12       38.50     27.20 o
  -8   8   5       17.76        1.24     23.19 o
  -7   8   5        3.02        2.59     19.01 o
  -6   8   5        0.23       -9.90     14.28 o
  -5   8   5       26.48       25.77     15.12 o
  -4   8   5      267.86      259.44     27.65 o
  -3   8   5      316.76      302.74     28.31 o
  -2   8   5      325.69      291.27     27.61 o
  -1   8   5      197.50      243.12     41.63 o
   0   8   5        5.96        9.99     26.64 o
   1   8   5       95.87       58.28     31.08 o
   2   8   5      253.20      340.81     49.96 o
   3   8   5      530.24      576.71     63.83 o
   4   8   5      397.07      361.90     53.84 o
   5   8   5      114.61      124.89     40.52 o
   6   8   5        4.38       -6.66     31.08 o
   7   8   5        8.65       -4.44     35.52 o
   8   8   5        7.38      -31.08     31.08 o
   9   8   5        2.54       22.20     38.30 o
  -9   9   5        2.78      -23.76     23.76 o
  -8   9   5        2.80       -2.09     38.58 o
  -7   9   5        0.08       -8.34     18.04 o
  -6   9   5        2.25       -6.25     17.49 o
  -5   9   5       51.87       53.00     18.91 o
  -4   9   5      152.14      168.49     32.40 o
  -3   9   5      331.94      353.93     41.07 o
  -2   9   5      304.11      321.20     37.92 o
  -1   9   5      127.19      149.87     38.30 o
   0   9   5       11.09       21.09     26.64 o
   1   9   5       10.29        1.67     27.75 o
   2   9   5       61.89      101.02     34.97 o
   3   9   5      226.43      160.97     42.18 o
   4   9   5      239.84      123.78     41.07 o
   5   9   5       80.32      104.35     41.07 o
   6   9   5       43.65       -2.78     32.75 o
   7   9   5       18.57       58.28     37.74 o
   8   9   5        0.04       -9.44     37.74 o
  -8  10   5        9.99       30.64     29.41 o
  -7  10   5       11.79      -16.45     36.36 o
  -6  10   5        0.12       -1.65     20.41 o
  -5  10   5       16.98       -4.68     18.67 o
  -4  10   5      113.00       85.29     33.30 o
  -3  10   5      243.93      235.46     36.94 o
  -2  10   5      265.66      286.13     51.62 o
  -1  10   5      136.62      113.23     38.30 o
   0  10   5       11.90       -5.00     31.64 o
   1  10   5       29.79       35.52     33.30 o
   2  10   5      127.94       65.50     37.19 o
   3  10   5      259.95      233.13     52.18 o
   4  10   5      209.49      243.12     52.18 o
   5  10   5       92.21       72.71     44.41 o
   6  10   5       44.76       38.30     41.63 o
  -7  11   5        1.25       45.66     44.13 o
  -6  11   5        0.58        8.34     25.52 o
  -5  11   5       16.17       47.05     22.17 o
  -4  11   5       58.58       56.77     24.05 o
  -3  11   5      118.79      160.31     36.13 o
  -2  11   5      170.54      183.26     39.27 o
  -1  11   5       83.10      116.56     42.18 o
   0  11   5       28.77       31.64     34.97 o
   1  11   5        0.11       14.99     34.97 o
   2  11   5       57.44       99.91     41.07 o
   3  11   5      118.95      137.10     47.18 o
   4  11   5      109.42       60.50     41.63 o
   5  11   5      105.52      154.31     48.85 o
  -4  12   5       21.74      -20.80     20.80 o
  -3  12   5      103.32       70.33     25.74 o
  -2  12   5       98.82       71.02     32.21 o
  -1  12   5       86.58      126.55     47.74 o
   0  12   5       49.66       18.87     38.85 o
   1  12   5        0.09       52.18     42.18 o
   2  12   5       14.78       43.30     40.52 o
   0 -16   6        7.86      -31.64     31.64 o
   1 -16   6        6.76       73.82     44.41 o
   2 -16   6        2.60       33.86     41.63 o
  -4 -15   6        2.75       12.21     38.30 o
  -3 -15   6        2.73        8.33     37.19 o
  -2 -15   6        2.88        2.22     34.97 o
  -1 -15   6        2.50       81.04     44.41 o
   0 -15   6        1.31       -1.11     34.97 o
   1 -15   6        0.02      -32.75     32.75 o
   2 -15   6        0.22       36.63     39.96 o
   3 -15   6       40.23       58.38     25.87 o
   4 -15   6      101.29       87.40     28.66 o
   5 -15   6      115.22      141.67     34.97 o
   6 -15   6      108.87      115.45     52.18 o
  -6 -14   6        0.47      -25.07     25.07 o
  -5 -14   6        1.20        1.15     26.87 o
  -4 -14   6        5.76      -18.64     23.87 o
  -3 -14   6        7.19       33.45     27.40 o
  -2 -14   6        3.65       13.10     26.37 o
  -1 -14   6        0.41       17.86     25.58 o
   0 -14   6        0.77      -28.86     31.64 o
   1 -14   6       11.38       22.72     24.70 o
   2 -14   6        0.62       16.02     20.39 o
   3 -14   6      103.87       84.28     28.59 o
   4 -14   6      183.02      193.12     31.34 o
   5 -14   6      134.28      213.03     33.74 o
   6 -14   6      133.84      171.86     49.89 o
   7 -14   6       94.78       82.29     35.16 o
  -7 -13   6        4.99      -23.79     23.79 o
  -6 -13   6       14.42       -7.97     25.50 o
  -5 -13   6        0.20        0.64     22.96 o
  -4 -13   6       14.99       21.82     34.97 o
  -3 -13   6      138.25      159.19     78.26 o
  -2 -13   6       97.91      140.29     53.56 o
  -1 -13   6       28.76       -0.89     21.07 o
   0 -13   6       27.93        6.08     16.61 o
   1 -13   6        3.70       22.73     18.59 o
   2 -13   6      138.34      109.26     23.33 o
   3 -13   6      199.76      191.20     31.92 o
   4 -13   6       90.76       60.27     49.68 o
   5 -13   6      124.44      102.34     43.02 o
   6 -13   6      153.82      186.68     28.05 o
   7 -13   6      129.85      141.61     26.66 o
   8 -13   6      101.25       77.15     26.21 o
   9 -13   6       37.20       21.69     24.64 o
  -8 -12   6        2.94      -23.31     23.31 o
  -7 -12   6        6.08       21.79     24.14 o
  -6 -12   6       15.93       35.52     24.33 o
  -5 -12   6       31.06       -1.67     21.65 o
  -4 -12   6        5.09       12.77     20.70 o
  -3 -12   6       61.94       75.65     32.47 o
  -2 -12   6       56.54       62.98     23.68 o
  -1 -12   6      277.85      277.49     24.22 o
   0 -12   6      796.44      778.36     38.06 o
   1 -12   6      248.52      200.74     22.66 o
   2 -12   6       32.40       17.55     14.71 o
   3 -12   6      454.39      459.91     32.86 o
   4 -12   6      526.39      589.72     52.18 o
   5 -12   6      244.12      261.63     49.68 o
   6 -12   6      107.98      124.39     23.15 o
   7 -12   6      235.31      222.49     28.94 o
   8 -12   6      120.94      156.23     27.14 o
   9 -12   6        9.26       15.07     24.71 o
  10 -12   6        0.06       21.13     23.52 o
  -9 -11   6        9.35       -9.93     43.85 o
  -8 -11   6        0.20        4.33     25.53 o
  -7 -11   6       10.03        1.55     20.81 o
  -6 -11   6       15.76       21.52     20.78 o
  -5 -11   6       18.30       19.44     19.28 o
  -4 -11   6       15.25       28.19     19.03 o
  -3 -11   6       15.31       13.75     17.38 o
  -2 -11   6        2.40        8.28     11.41 o
  -1 -11   6      745.27      819.25     36.04 o
   0 -11   6      836.11      764.63     42.07 o
   1 -11   6      347.38      362.16     39.31 o
   2 -11   6       61.39       73.92     16.97 o
   3 -11   6       14.86       -5.95     13.06 o
   4 -11   6      140.43      135.81     20.40 o
   5 -11   6      241.06      363.22     34.61 o
   6 -11   6      454.95      438.02     33.77 o
   7 -11   6      406.18      457.29     35.55 o
   8 -11   6      168.78      177.99     27.15 o
   9 -11   6        7.39       -9.58     19.51 o
  10 -11   6        0.44       24.86     22.66 o
 -10 -10   6       46.30       67.49     27.60 o
  -9 -10   6       43.76        6.85     50.79 o
  -8 -10   6        7.07      -19.44     19.44 o
  -7 -10   6        2.27      -17.63     19.43 o
  -6 -10   6       20.99        9.55     17.04 o
  -5 -10   6        1.31       -3.92     13.11 o
  -4 -10   6        1.33       -1.75     12.68 o
  -3 -10   6       26.59       24.73     13.13 o
  -2 -10   6      465.90      488.84     22.25 o
  -1 -10   6     1113.06     1148.82     34.82 o
   0 -10   6     1087.43     1050.21     33.76 o
   1 -10   6      633.78      611.17     27.29 o
   2 -10   6       19.39       11.12     11.78 o
   3 -10   6      201.97      171.50     30.87 o
   4 -10   6      219.44      249.15     27.33 o
   5 -10   6       40.75       38.61     15.94 o
   6 -10   6      301.46      362.30     29.46 o
   7 -10   6      471.03      461.50     33.91 o
   8 -10   6      202.73      182.87     41.66 o
   9 -10   6       19.29       31.50     20.48 o
  10 -10   6        2.69        6.66     21.98 o
  11 -10   6        3.27        8.75     22.02 o
 -11  -9   6       23.53        6.91     62.17 o
 -10  -9   6       41.70       45.03     23.07 o
  -9  -9   6       41.61       39.10     21.89 o
  -8  -9   6       31.06       35.05     23.04 o
  -7  -9   6       36.31       22.39     15.43 o
  -6  -9   6       55.93       25.86     13.77 o
  -5  -9   6       57.13       46.15     14.27 o
  -4  -9   6       24.01       24.46     12.20 o
  -3  -9   6       14.07       27.25      9.29 o
  -2  -9   6      716.52      769.97     25.16 o
  -1  -9   6      866.84      808.12     26.47 o
   0  -9   6     1795.00     1790.24     44.77 o
   1  -9   6      436.22      447.29     27.83 o
   2  -9   6       97.03       90.78     13.78 o
   3  -9   6      171.91      156.59     15.48 o
   4  -9   6      427.05      402.98     46.71 o
   5  -9   6      867.27      888.01     46.68 o
   6  -9   6      568.23      544.84     29.52 o
   7  -9   6      545.52      561.85     35.77 o
   8  -9   6      173.35      242.87     26.53 o
   9  -9   6       20.25        6.43     17.89 o
  10  -9   6        0.41       -8.63     19.20 o
  11  -9   6        0.72        8.97     20.60 o
  12  -9   6        1.87        4.87     22.62 o
 -11  -8   6       20.92       42.83     24.12 o
 -10  -8   6       69.95       96.47     26.09 o
  -9  -8   6       51.94       59.48     21.58 o
  -8  -8   6       40.28       21.94     20.86 o
  -7  -8   6        4.01        0.52     11.93 o
  -6  -8   6       53.56       57.29     13.32 o
  -5  -8   6       36.37       35.29     12.15 o
  -4  -8   6       45.18       43.71     14.56 o
  -3  -8   6      553.95      537.36     25.22 o
  -2  -8   6      680.41      729.61     22.12 o
  -1  -8   6     1908.21     1887.70     43.66 o
   0  -8   6     1503.67     1431.36     36.28 o
   1  -8   6      236.12      204.99     14.11 o
   2  -8   6       67.47       83.50      9.86 o
   3  -8   6       86.52       99.27     10.78 o
   4  -8   6      322.90      318.80     22.11 o
   5  -8   6      539.35      540.58     30.63 o
   6  -8   6      728.96      642.15     31.02 o
   7  -8   6      269.13      296.90     35.60 o
   8  -8   6      158.60      166.58     23.15 o
   9  -8   6      105.95       85.58     21.07 o
  10  -8   6       11.85       -2.53     17.68 o
  11  -8   6        0.00        5.92     19.60 o
  12  -8   6        4.88       -9.72     22.05 o
 -12  -7   6        6.86       -8.33     32.19 o
 -11  -7   6       37.38       52.64     22.90 o
 -10  -7   6       28.47       21.18     20.40 o
  -9  -7   6       25.99       35.41     15.59 o
  -8  -7   6        2.47        2.28     12.68 o
  -7  -7   6        0.87        4.05      9.36 o
  -6  -7   6        0.80       -4.05     11.14 o
  -5  -7   6      102.30       92.31     12.25 o
  -4  -7   6      555.06      614.53     24.62 o
  -3  -7   6      853.11      857.87     29.12 o
  -2  -7   6     1571.18     1562.56     43.40 o
  -1  -7   6     4243.11     4327.13     74.67 o
   0  -7   6     2561.35     2608.31     55.42 o
   1  -7   6      109.23       83.13      9.14 o
   2  -7   6      116.46      140.76     10.52 o
   3  -7   6        5.99        8.62      6.91 o
   4  -7   6      725.84      739.60     36.66 o
   5  -7   6      995.36     1047.99     37.69 o
   6  -7   6      672.49      664.31     29.30 o
   7  -7   6       36.40       30.16     12.96 o
   8  -7   6      253.40      201.54     23.69 o
   9  -7   6       53.87       50.85     18.04 o
  10  -7   6       31.29       32.35     18.89 o
  11  -7   6        0.34       -8.43     19.47 o
  12  -7   6        3.94       13.57     25.70 o
 -12  -6   6        9.35       30.19     22.20 o
 -11  -6   6       53.34       73.08     20.47 o
 -10  -6   6      115.63       93.51     16.34 o
  -9  -6   6       68.83       82.39     20.36 o
  -8  -6   6       38.71       23.26     11.00 o
  -7  -6   6      163.69      183.47     18.13 o
  -6  -6   6      246.68      265.21     12.29 o
  -5  -6   6       69.53       67.29     10.10 o
  -4  -6   6       48.70       52.35      8.86 o
  -3  -6   6     1410.19     1446.16     38.43 o
  -2  -6   6     4509.60     4566.49     87.40 o
  -1  -6   6     4355.21     4357.51     84.28 o
   0  -6   6     4283.11     4229.35     72.65 o
   1  -6   6      210.97      204.89     11.80 o
   2  -6   6      899.26      923.91     23.50 o
   3  -6   6      114.62      113.81      9.74 o
   4  -6   6      465.04      445.21     18.82 o
   5  -6   6     1346.86     1309.84     32.50 o
   6  -6   6       72.20      102.54     12.42 o
   7  -6   6       14.79       20.84     14.90 o
   8  -6   6      249.73      241.25     26.51 o
   9  -6   6       69.41       41.56     16.99 o
  10  -6   6       15.03       15.11     17.36 o
  11  -6   6        9.63       -7.19     17.50 o
  12  -6   6        0.01       25.97     23.33 o
  13  -6   6        4.16       -2.36     26.09 o
 -13  -5   6        6.74       -5.45     52.73 o
 -12  -5   6        3.33       -7.30     19.54 o
 -11  -5   6        1.44       16.82     16.93 o
 -10  -5   6       62.50       77.50     15.59 o
  -9  -5   6        2.66       21.56     11.70 o
  -8  -5   6       16.00       14.26     10.42 o
  -7  -5   6       11.20        9.09      8.15 o
  -6  -5   6       56.98       70.11      7.82 o
  -5  -5   6      102.14      100.59      9.89 o
  -4  -5   6       74.41       83.93     11.02 o
  -3  -5   6        7.99       27.81      5.51 o
  -2  -5   6      369.11      435.49     14.82 o
  -1  -5   6     6377.09     6453.47    119.55 o
   0  -5   6     5250.75     4790.13     72.74 o
   1  -5   6     5204.79     5293.10     89.80 o
   2  -5   6     5072.70     5263.05     92.44 o
   3  -5   6      513.05      501.91     17.81 o
   4  -5   6        0.28       -1.43      5.77 o
   5  -5   6      685.66      759.58     24.86 o
   6  -5   6        6.73        4.62      6.61 o
   7  -5   6      102.67      113.48     13.43 o
   8  -5   6       43.56       45.89     15.10 o
   9  -5   6       37.31       47.45     17.77 o
  10  -5   6        9.02       -5.94     23.72 o
  11  -5   6        4.26       -3.21     18.74 o
  12  -5   6        0.63       -6.86     21.37 o
  13  -5   6        2.10       24.80     25.30 o
 -13  -4   6        0.66        3.16     25.97 o
 -12  -4   6        2.65        2.64     17.59 o
 -11  -4   6        6.18       30.06     17.58 o
 -10  -4   6        0.32        9.16     12.17 o
  -9  -4   6       10.62        4.74     10.56 o
  -8  -4   6       60.88       79.03     12.34 o
  -7  -4   6      107.52       99.18     10.40 o
  -6  -4   6       20.64       12.99      5.23 o
  -5  -4   6       37.26       54.20      5.59 o
  -4  -4   6      506.14      523.79     37.47 o
  -3  -4   6      900.31     1117.35     67.16 o
  -1  -4   6     1646.02     1425.05     26.93 o
   0  -4   6     4433.92     4116.26     70.77 o
   1  -4   6    21163.58    22149.95    300.18 o
   2  -4   6     4097.77     4091.87     73.14 o
   3  -4   6     2105.70     2127.98     43.22 o
   4  -4   6       65.23       55.29      7.44 o
   5  -4   6      375.78      348.93     15.49 o
   6  -4   6      360.87      334.70     27.02 o
   7  -4   6      282.88      304.08     18.88 o
   8  -4   6       68.65       55.06     16.10 o
   9  -4   6       54.02       47.09     16.66 o
  10  -4   6        3.50        5.94     15.95 o
  11  -4   6        0.41        0.70     17.58 o
  12  -4   6        0.70        9.29     22.28 o
  13  -4   6        0.37      -22.27     22.27 o
 -13  -3   6        8.25        7.04     19.58 o
 -12  -3   6        3.42       24.54     18.52 o
 -11  -3   6        4.75        3.99     15.42 o
 -10  -3   6        1.58        8.15     11.70 o
  -9  -3   6        5.54       15.38     10.50 o
  -8  -3   6      132.32      107.61     12.38 o
  -7  -3   6       85.60       92.83      8.52 o
  -6  -3   6       72.89       83.14      6.80 o
  -5  -3   6       50.50       49.31      4.57 o
  -4  -3   6      196.80      238.57     15.80 o
  -3  -3   6      246.21      304.18     36.63 o
  -2  -3   6     2146.58     2161.98     98.25 o
  -1  -3   6     1821.82     1659.56     27.88 o
   0  -3   6    10301.92    10402.60    169.93 o
   1  -3   6    14106.43    14554.64    185.98 o
   2  -3   6     6871.27     6977.91    119.35 o
   3  -3   6     4125.08     4280.72     81.83 o
   4  -3   6       79.93       70.06      7.50 o
   5  -3   6      137.66      119.15      9.75 o
   6  -3   6      472.14      481.77     18.85 o
   7  -3   6      438.07      435.29     19.49 o
   8  -3   6      164.95      146.88     18.47 o
   9  -3   6       41.69       40.69     16.71 o
  10  -3   6        1.34        5.47     16.38 o
  11  -3   6        6.29      -18.25     18.25 o
  12  -3   6        0.32       -8.27     21.86 o
  13  -3   6        0.38        5.81     25.29 o
 -13  -2   6       19.67       40.78     20.78 o
 -12  -2   6        1.28       -5.77     20.75 o
 -11  -2   6        3.35        2.17     15.23 o
 -10  -2   6       48.92       62.55     17.71 o
  -9  -2   6      112.65      107.14     13.92 o
  -8  -2   6      282.79      273.88     17.07 o
  -7  -2   6      174.59      179.47     12.25 o
  -6  -2   6       30.34       29.87      5.68 o
  -5  -2   6      319.25      325.64     12.16 o
  -4  -2   6      260.52      268.49     16.40 o
  -3  -2   6      128.20      111.45     12.71 o
  -2  -2   6       12.37       24.08     11.97 o
  -1  -2   6      967.19      938.75     37.63 o
   0  -2   6    12986.21    13707.21    173.59 o
   1  -2   6    12985.71    13340.42    170.69 o
   2  -2   6    12072.25    12417.73    206.55 o
   3  -2   6     3327.35     3496.29     65.43 o
   4  -2   6       58.05       87.96      9.51 o
   5  -2   6       87.13       82.88      9.29 o
   6  -2   6      127.80      122.54     11.00 o
   7  -2   6       16.70        5.68      8.40 o
   8  -2   6       41.10       33.77     14.62 o
   9  -2   6       46.67       33.72     16.43 o
  10  -2   6        6.07       -5.78     15.49 o
  11  -2   6        7.22       33.78     21.72 o
  12  -2   6        2.91       -4.62     21.76 o
  13  -2   6        0.21       -8.60     24.58 o
 -13  -1   6        0.07      -15.08     21.35 o
 -12  -1   6       11.07        4.57     21.75 o
 -11  -1   6       78.20       86.31     19.41 o
 -10  -1   6        8.91       26.37     15.86 o
  -9  -1   6      241.31      226.75     25.16 o
  -8  -1   6      261.34      232.89     16.15 o
  -7  -1   6     1199.19     1190.10     37.35 o
  -6  -1   6     1021.77     1018.31     23.83 o
  -5  -1   6     1638.92     1605.83     38.19 o
  -4  -1   6       20.16       21.92      4.40 o
  -3  -1   6      538.72      532.55     11.64 o
  -2  -1   6      241.29      206.34      8.52 o
  -1  -1   6      887.21      780.78     15.28 o
   0  -1   6     2743.30     2626.78     36.41 o
   1  -1   6    11852.11    11874.25    177.99 o
   2  -1   6     9017.11     9146.10    154.62 o
   3  -1   6     1168.69     1304.59     30.48 o
   4  -1   6      282.11      303.07     24.37 o
   5  -1   6      225.39      246.10     11.28 o
   6  -1   6      331.37      352.49     14.31 o
   7  -1   6      118.61      111.28     12.97 o
   8  -1   6        2.63       23.04     19.04 o
   9  -1   6       26.40       47.02     17.32 o
  10  -1   6       87.64       55.88     19.71 o
  11  -1   6       18.14       20.87     20.23 o
  12  -1   6        6.58       -7.00     22.05 o
  13  -1   6        0.16      -32.33     39.41 o
 -13   0   6        0.31       12.47     19.72 o
 -12   0   6       17.74       45.84     21.53 o
 -11   0   6      231.88      248.35     33.44 o
 -10   0   6       16.19       23.11     12.81 o
  -9   0   6       10.06       23.21     11.06 o
  -8   0   6      492.52      497.68     27.70 o
  -7   0   6     1787.62     1755.93     43.75 o
  -6   0   6     2572.64     2574.38     52.37 o
  -5   0   6     3749.78     3862.99     72.46 o
  -4   0   6     1003.08      961.57     24.28 o
  -3   0   6        1.65        4.62      4.65 o
  -2   0   6      493.38      546.79     12.61 o
  -1   0   6     1344.71     1381.39     19.88 o
   0   0   6     1461.68     1322.00     18.96 o
   1   0   6     4215.85     4102.47     67.57 o
   2   0   6     2012.22     1841.12     35.46 o
   3   0   6      878.47      857.78     22.06 o
   4   0   6        8.38       11.41      6.03 o
   5   0   6       30.84       27.52      6.54 o
   6   0   6      192.20      166.70     11.35 o
   7   0   6       13.42        7.81     13.15 o
   8   0   6        0.03      -12.07     12.07 o
   9   0   6       16.00       -5.08     17.71 o
  10   0   6      166.64      188.91     31.05 o
  11   0   6      101.96      117.55     23.38 o
  12   0   6       60.44       90.79     32.75 o
  13   0   6       15.13       -2.26     27.47 o
 -13   1   6        0.57       -3.78     18.88 o
 -12   1   6       31.32       57.80     18.96 o
 -11   1   6        4.62       -4.99     15.76 o
 -10   1   6        0.78       -8.46     13.10 o
  -9   1   6       45.48       23.25     11.34 o
  -8   1   6      464.63      481.63     33.89 o
  -7   1   6     1668.95     1637.20     37.52 o
  -6   1   6     3045.74     3024.21     55.29 o
  -5   1   6     1789.85     1786.94     40.92 o
  -4   1   6      820.98      820.70     23.60 o
  -3   1   6      180.13      222.10      8.23 o
  -2   1   6      443.10      491.96     12.93 o
  -1   1   6     1530.25     1557.10     25.67 o
   0   1   6     2244.30     2171.45     34.48 o
   1   1   6     6169.30     6216.22     87.03 o
   2   1   6     1754.61     1739.73     30.81 o
   3   1   6      660.73      574.16     14.57 o
   4   1   6      229.13      239.29     12.69 o
   5   1   6        9.69       13.67      6.60 o
   6   1   6        3.75        4.05      6.99 o
   7   1   6      165.15      127.20     16.07 o
   8   1   6      164.32      181.03     21.71 o
   9   1   6       87.43       91.01     20.13 o
  10   1   6      113.96      128.64     22.10 o
  11   1   6       97.28      142.84     24.69 o
  12   1   6       47.32       16.44     38.85 o
 -13   2   6        3.04       -2.07     19.84 o
 -12   2   6        4.42       10.20     17.78 o
 -11   2   6        2.82       -8.25     17.51 o
 -10   2   6        0.99       16.81     15.07 o
  -9   2   6       78.63       86.80     15.78 o
  -8   2   6      352.96      368.16     22.07 o
  -7   2   6     1374.49     1407.05     39.67 o
  -6   2   6     2331.80     2365.22     41.67 o
  -5   2   6     1497.30     1498.54     30.45 o
  -4   2   6      276.05      251.24     12.66 o
  -3   2   6       66.87       90.56      9.16 o
  -2   2   6     1783.58     1719.35     34.65 o
  -1   2   6      572.78      636.54     17.10 o
   0   2   6     2885.22     2879.31     44.78 o
   1   2   6     5391.23     5778.14     82.56 o
   2   2   6     3573.80     3789.51     62.32 o
   3   2   6      397.67      387.17     13.95 o
   4   2   6       10.41       -2.12      5.57 o
   5   2   6        0.56        5.02      6.95 o
   6   2   6      135.64      124.83     12.99 o
   7   2   6       24.07       30.39     13.15 o
   8   2   6       10.88        4.41     13.08 o
   9   2   6       70.46       64.77     18.89 o
  10   2   6       97.66      112.63     21.98 o
  11   2   6       97.57       60.92     25.87 o
  12   2   6       41.38       37.67     27.47 o
 -13   3   6        1.06        6.43     26.69 o
 -12   3   6        1.84       10.59     19.25 o
 -11   3   6        2.74       -5.96     16.14 o
 -10   3   6       29.60       47.08     17.83 o
  -9   3   6       73.23       74.02     17.64 o
  -8   3   6      304.93      302.71     23.42 o
  -7   3   6     1303.05     1326.38     33.27 o
  -6   3   6     1249.53     1294.84     37.09 o
  -5   3   6      835.11      855.67     27.28 o
  -4   3   6      236.82      246.34     24.44 o
  -3   3   6       20.10       31.12      8.57 o
  -2   3   6       53.50       66.22     13.47 o
  -1   3   6        3.09        0.91      6.33 o
   0   3   6     4127.31     3994.92     65.46 o
   1   3   6     4121.44     4139.68     67.61 o
   2   3   6     1623.78     1632.48     33.42 o
   3   3   6      107.28      129.30     12.30 o
   4   3   6      144.74      117.70     10.16 o
   5   3   6        0.06        2.93      9.12 o
   6   3   6       13.56        3.96     14.77 o
   7   3   6       27.50       17.79     13.11 o
   8   3   6        8.09        1.14     16.49 o
   9   3   6       17.65       18.72     17.64 o
  10   3   6       66.88       92.23     22.48 o
  11   3   6       69.09       40.13     26.87 o
  12   3   6       60.58       49.11    101.30 o
 -12   4   6        0.09        6.37     19.69 o
 -11   4   6        0.22       -8.82     16.11 o
 -10   4   6       27.45        9.52     16.75 o
  -9   4   6       12.20       12.59     15.25 o
  -8   4   6      292.05      327.17     26.66 o
  -7   4   6     1168.25     1279.07     58.82 o
  -6   4   6     1984.28     2038.11     53.10 o
  -5   4   6      566.13      609.92     26.31 o
  -4   4   6       39.99       47.45     10.72 o
  -3   4   6        2.49       -1.44      8.24 o
  -2   4   6       23.81       29.43     13.76 o
  -1   4   6      680.02      656.27     32.79 o
   0   4   6     1659.79     1649.26     34.39 o
   1   4   6     1165.63     1208.11     41.62 o
   2   4   6      680.12      699.45     24.79 o
   3   4   6      453.76      406.06     19.28 o
   4   4   6      154.50      138.28     14.89 o
   5   4   6        0.67        1.17     12.73 o
   6   4   6      117.37      116.31     22.91 o
   7   4   6        7.74        7.24     13.44 o
   8   4   6       58.30       45.00     30.61 o
   9   4   6       14.61       18.32     18.25 o
  10   4   6       72.97       70.66     22.79 o
  11   4   6       73.90      105.78     31.51 o
 -12   5   6        6.93       23.02     21.31 o
 -11   5   6        1.90       43.18     22.79 o
 -10   5   6       15.43      -16.80     16.80 o
  -9   5   6       17.20       43.89     17.98 o
  -8   5   6       87.54      103.69     19.58 o
  -7   5   6      471.74      498.99     25.98 o
  -6   5   6     1152.71     1206.76     38.01 o
  -5   5   6      694.32      690.62     30.30 o
  -4   5   6      558.62      494.30     31.41 o
  -3   5   6      563.80      617.91     26.96 o
  -2   5   6      173.97      188.97     14.55 o
  -1   5   6      318.53      308.14     17.53 o
   0   5   6     1246.15     1317.66     37.90 o
   1   5   6      660.18      637.03     27.40 o
   2   5   6      131.33      137.13     15.19 o
   3   5   6       49.64       41.24     14.34 o
   4   5   6       31.15       43.61     17.50 o
   5   5   6        1.21      -14.39     16.21 o
   6   5   6      145.03      155.37     23.04 o
   7   5   6        0.88      -13.14     20.26 o
   8   5   6        3.55      -10.22     22.40 o
   9   5   6       33.72       28.86     37.19 o
  10   5   6       54.38       45.91     94.92 o
  11   5   6      101.46      170.41     54.95 o
 -11   6   6       22.64       12.18     20.28 o
 -10   6   6       22.83        1.86     18.33 o
  -9   6   6       14.29        9.49     17.82 o
  -8   6   6      223.99      254.40     27.01 o
  -7   6   6      862.35      882.61     52.73 o
  -6   6   6      648.67      728.02     31.94 o
  -5   6   6      438.04      618.87     35.43 o
  -4   6   6      779.68      883.70     45.54 o
  -3   6   6      511.82      498.00     31.28 o
  -2   6   6        7.33        8.98     13.77 o
  -1   6   6       17.14       11.24     14.74 o
   0   6   6       43.20       23.95     19.47 o
   1   6   6       13.60        5.47     14.95 o
   2   6   6      107.89      153.04     23.77 o
   3   6   6        2.53        6.66     19.83 o
   4   6   6        0.42      -18.32     18.32 o
   5   6   6       20.32        3.55     22.67 o
   6   6   6        2.01      -17.75     17.75 o
   7   6   6       14.08       -4.35     24.13 o
   8   6   6       17.42       12.77     30.53 o
   9   6   6      107.95      168.18     52.18 o
  10   6   6       60.35      116.01     46.07 o
 -11   7   6        9.20       58.28     55.51 o
 -10   7   6        9.98      -26.92     26.92 o
  -9   7   6        3.03       -7.14     21.34 o
  -8   7   6       31.30       61.89     20.44 o
  -7   7   6      433.71      353.68     35.30 o
  -6   7   6     1218.79     1184.26     52.80 o
  -5   7   6     1724.42     1869.69     79.62 o
  -4   7   6     1072.68     1099.70     48.00 o
  -3   7   6      297.08      293.98     26.88 o
  -2   7   6       12.79        7.43     14.52 o
  -1   7   6      334.23      320.13     27.84 o
   0   7   6       99.15       99.65     22.96 o
   1   7   6       34.39       37.74     24.98 o
   2   7   6        6.01      -19.70     20.21 o
   3   7   6       21.73        7.04     23.82 o
   4   7   6        0.78      -20.64     20.64 o
   5   7   6       10.51      -23.85     36.63 o
   6   7   6        0.29       35.52     32.19 o
   7   7   6        6.50       14.99     33.86 o
   8   7   6       63.99      107.13     42.74 o
   9   7   6       54.40       83.26     45.52 o
 -10   8   6        6.22        5.94     53.01 o
  -9   8   6        0.01        9.58     25.55 o
  -8   8   6       39.81       20.05     25.35 o
  -7   8   6      141.20      159.72     31.59 o
  -6   8   6      382.03      391.13     31.69 o
  -5   8   6      877.43      769.12     44.86 o
  -4   8   6     1267.98     1134.15     51.63 o
  -3   8   6      606.49      623.49     39.12 o
  -2   8   6        1.11        0.47     20.01 o
  -1   8   6        5.96       -0.77     19.87 o
   0   8   6       31.13       57.73     30.53 o
   1   8   6      149.23       72.16     34.97 o
   2   8   6       28.60       37.19     29.42 o
   3   8   6        4.86       45.52     30.53 o
   4   8   6        4.26       41.07     33.86 o
   5   8   6       10.37       36.08     36.08 o
   6   8   6       15.09       11.10     34.97 o
   7   8   6        0.56       -7.77     36.08 o
   8   8   6       28.62       29.42     38.30 o
  -9   9   6        1.92       -5.81     28.32 o
  -8   9   6        4.35       -0.83     26.64 o
  -7   9   6       53.70       43.43     28.59 o
  -6   9   6      334.66      317.27     30.92 o
  -5   9   6      543.23      512.66     36.75 o
  -4   9   6      460.34      504.47     48.84 o
  -3   9   6      100.15      103.40     30.25 o
  -2   9   6       41.29       33.43     24.32 o
  -1   9   6       43.23       17.80     22.48 o
   0   9   6        0.41       14.99     33.30 o
   1   9   6        0.47       28.86     29.42 o
   2   9   6       25.56        2.78     32.75 o
   3   9   6       40.45       61.61     34.41 o
   4   9   6       14.67       38.85     35.52 o
   5   9   6       39.04       -0.56     32.75 o
   6   9   6       27.19       32.19     38.85 o
   7   9   6        2.05      -34.41     34.41 o
  -7  10   6       18.59      -25.63     25.63 o
  -6  10   6      119.43       80.15     31.08 o
  -5  10   6      252.01      237.48     29.53 o
  -4  10   6      236.39      230.73     59.39 o
  -3  10   6       49.21       89.20     30.80 o
  -2  10   6       35.79       14.41     57.45 o
  -1  10   6        1.27        1.97     26.78 o
   0  10   6       17.36      -14.43     29.97 o
   1  10   6        8.01      -13.88     34.97 o
   2  10   6       27.21       29.42     34.97 o
   3  10   6        8.62        0.00     32.19 o
   4  10   6        3.62       22.76     39.96 o
   5  10   6       23.77       41.07     41.63 o
  -5  11   6       89.45       81.25     25.04 o
  -4  11   6       10.06       13.17     30.26 o
  -3  11   6       46.43       49.99     32.61 o
  -2  11   6       80.84       70.11     30.81 o
  -1  11   6       31.84       26.99     30.58 o
   0  11   6       16.09       42.18     39.96 o
   1  11   6        1.98      -34.41     34.41 o
   2  11   6        4.20       -8.33     33.86 o
   3  11   6       15.70       29.42     42.74 o
  -1 -16   7        2.54       15.54     39.96 o
   0 -16   7       19.30       17.76     40.52 o
   1 -16   7       87.90       57.17     43.30 o
   2 -16   7       39.18       47.18     41.63 o
  -4 -15   7      171.07      113.43     35.56 o
  -3 -15   7      101.19      136.75     34.12 o
  -2 -15   7       43.22       31.64     38.30 o
  -1 -15   7        1.12       22.76     37.19 o
   0 -15   7       56.22       69.38     41.07 o
   1 -15   7       28.20       58.84     40.52 o
   2 -15   7       64.32       73.27     39.96 o
   3 -15   7       91.23      113.79     48.85 o
   4 -15   7       14.42       20.81     27.75 o
   5 -15   7       13.56       21.72     30.25 o
   6 -15   7        1.00      -38.30     38.85 o
  -6 -14   7        8.20       10.20     28.86 o
  -5 -14   7      153.15      144.61     48.29 o
  -4 -14   7      203.96      157.09     33.25 o
  -3 -14   7      279.04      322.57     57.73 o
  -2 -14   7      122.55      139.98     52.18 o
  -1 -14   7        7.75       14.60     24.32 o
   0 -14   7        5.28        4.29     23.35 o
   1 -14   7        5.32       -1.11     32.19 o
   2 -14   7       77.44       98.15     25.37 o
   3 -14   7        2.09       30.74     22.27 o
   4 -14   7        0.20       -5.96     21.72 o
   5 -14   7        2.64       42.42     25.07 o
   6 -14   7        1.39       -6.04     23.66 o
   7 -14   7        1.63        8.48     21.21 o
  -7 -13   7        0.06       17.75     26.49 o
  -6 -13   7       43.68       31.96     41.35 o
  -5 -13   7      147.63      149.19     39.13 o
  -4 -13   7      290.31      349.75     79.93 o
  -3 -13   7      312.26      360.30     40.22 o
  -2 -13   7      121.83      108.20     40.80 o
  -1 -13   7       20.48       30.34     23.54 o
   0 -13   7       54.21       50.73     24.47 o
   1 -13   7        4.32       20.02     15.98 o
   2 -13   7        9.78       16.24     16.44 o
   3 -13   7        6.06        7.31     19.17 o
   4 -13   7        5.48        4.64     19.91 o
   5 -13   7        0.01       -4.82     23.04 o
   6 -13   7        0.63       -3.72     30.84 o
   7 -13   7        1.11      -20.76     31.71 o
   8 -13   7        4.27        5.33     21.02 o
   9 -13   7        2.86        3.89     38.85 o
  -8 -12   7       20.33       20.77     31.08 o
  -7 -12   7        0.36        1.74     37.74 o
  -6 -12   7      114.37      134.38     28.80 o
  -5 -12   7      172.93      190.71     30.53 o
  -4 -12   7      386.07      465.25     41.55 o
  -3 -12   7      341.36      318.99     35.13 o
  -2 -12   7      267.01      256.11     31.68 o
  -1 -12   7       98.38       94.33     24.33 o
   0 -12   7       37.79       33.19     14.48 o
   1 -12   7        0.26        5.24     13.93 o
   2 -12   7       14.32        6.36     21.53 o
   3 -12   7        1.80        0.04     14.34 o
   4 -12   7        3.52       17.24     18.00 o
   5 -12   7       13.53       -2.99     18.49 o
   6 -12   7        0.79      -15.13     18.17 o
   7 -12   7        0.84       -6.51     17.88 o
   8 -12   7        7.97        2.26     19.74 o
   9 -12   7        1.89      -13.39     29.71 o
  10 -12   7       27.75       -1.67     36.63 o
  -9 -11   7        7.91       -6.27     22.67 o
  -8 -11   7       13.00       29.01     23.90 o
  -7 -11   7        0.61       -2.48     20.07 o
  -6 -11   7       12.47       29.65     21.10 o
  -5 -11   7      206.20      226.10     67.16 o
  -4 -11   7      250.91      237.28     23.87 o
  -3 -11   7      402.78      448.95     42.67 o
  -2 -11   7      186.93      194.05     22.02 o
  -1 -11   7      448.08      433.30     22.53 o
   0 -11   7       63.51       57.17     15.57 o
   1 -11   7       25.54       -4.60     12.38 o
   2 -11   7        0.44       -2.79     12.54 o
   3 -11   7        6.33        3.00     12.77 o
   4 -11   7       16.25       -0.41     13.84 o
   5 -11   7        0.93        0.63     16.26 o
   6 -11   7       12.70       34.77     22.29 o
   7 -11   7       66.79       89.86     22.39 o
   8 -11   7       32.50       37.46     20.82 o
   9 -11   7        9.03       -9.55     19.05 o
  10 -11   7       46.66       16.50     30.26 o
 -10 -10   7       46.07       54.40     36.08 o
  -9 -10   7       16.15       23.39     22.00 o
  -8 -10   7        0.55       10.96     19.18 o
  -7 -10   7       15.81       24.90     19.98 o
  -6 -10   7       92.79       88.86     17.18 o
  -5 -10   7      236.18      209.96     23.71 o
  -4 -10   7      214.14      168.80     19.19 o
  -3 -10   7      230.58      266.17     22.02 o
  -2 -10   7      639.07      663.98     69.97 o
  -1 -10   7      725.90      755.56     42.70 o
   0 -10   7       29.28       17.85     10.08 o
   1 -10   7       11.44       -4.72      9.82 o
   2 -10   7       12.54       -7.50      9.87 o
   3 -10   7        2.88       -3.78     11.33 o
   4 -10   7       12.65        9.21     19.42 o
   5 -10   7        7.88       15.47     14.85 o
   6 -10   7       34.60       22.64     17.27 o
   7 -10   7      154.69      138.79     23.10 o
   8 -10   7      140.23      135.49     23.84 o
   9 -10   7        1.59       -0.27     18.65 o
  10 -10   7       27.26       43.52     22.28 o
  11 -10   7       42.96       39.77     23.34 o
 -11  -9   7       54.88       52.18     33.86 o
 -10  -9   7       98.33       63.28     33.86 o
  -9  -9   7      154.08      186.18     28.44 o
  -8  -9   7       65.87       68.56     14.66 o
  -7  -9   7       69.81       70.83     15.78 o
  -6  -9   7      138.90      124.29     16.89 o
  -5  -9   7      141.93      156.45     26.84 o
  -4  -9   7      244.27      262.78     20.28 o
  -3  -9   7      205.05      262.84     20.60 o
  -2  -9   7     1963.91     1912.09    102.15 o
  -1  -9   7      686.98      722.12     24.11 o
   0  -9   7       76.92       66.19     10.44 o
   1  -9   7       11.63       -7.87      7.87 o
   2  -9   7       74.76       68.63     11.60 o
   3  -9   7        2.67        5.93     10.05 o
   4  -9   7        5.32        8.07     12.47 o
   5  -9   7       58.36       71.87     16.23 o
   6  -9   7      592.70      571.43     30.52 o
   7  -9   7      662.61      645.23     38.07 o
   8  -9   7       92.40      105.74     21.34 o
   9  -9   7        0.55      -16.37     16.37 o
  10  -9   7        1.04       -3.82     17.59 o
  11  -9   7       39.59       54.80     23.65 o
 -11  -8   7       50.83      104.35     34.97 o
 -10  -8   7      197.24      126.00     36.63 o
  -9  -8   7      216.71      201.00     33.90 o
  -8  -8   7      401.61      415.28     37.05 o
  -7  -8   7       37.25       36.42     12.66 o
  -6  -8   7       17.88       15.78     13.42 o
  -5  -8   7        9.14       -1.12     10.04 o
  -4  -8   7        6.10       18.18      9.42 o
  -3  -8   7      698.08      755.69     28.93 o
  -2  -8   7     2073.79     2046.73     55.48 o
  -1  -8   7      704.96      679.53     20.55 o
   0  -8   7      186.39      179.26     12.41 o
   1  -8   7       13.41        6.33      7.19 o
   2  -8   7        9.27       12.13      9.05 o
   3  -8   7       16.84       14.74      9.18 o
   4  -8   7       42.61       24.70     10.34 o
   5  -8   7      201.42      198.08     20.24 o
   6  -8   7      995.39      936.30     38.38 o
   7  -8   7     1014.51     1105.99     44.04 o
   8  -8   7      485.57      426.93     31.16 o
   9  -8   7       99.36       96.66     21.42 o
  10  -8   7        5.36       22.49     19.20 o
  11  -8   7       23.08       25.82     20.60 o
  12  -8   7       77.54       88.23     55.78 o
 -12  -7   7        3.60      -18.32     28.31 o
 -11  -7   7       58.97       63.83     32.75 o
 -10  -7   7      214.66      213.89     23.14 o
  -9  -7   7      377.94      332.87     43.08 o
  -8  -7   7      443.48      423.57     25.95 o
  -7  -7   7        9.12        7.26     10.17 o
  -6  -7   7       49.76       46.96      9.34 o
  -5  -7   7       48.60       51.09      9.81 o
  -4  -7   7      694.89      701.70     25.17 o
  -3  -7   7     1725.16     1731.64     46.05 o
  -2  -7   7      973.06      974.36     30.57 o
  -1  -7   7      830.26      753.98     34.62 o
   0  -7   7      189.17      188.99     12.96 o
   1  -7   7       67.87      103.98      9.90 o
   2  -7   7       12.71       18.22      7.36 o
   3  -7   7        4.10       -0.32      6.61 o
   4  -7   7       51.71       61.28      9.55 o
   5  -7   7      665.55      685.05     23.67 o
   6  -7   7      354.26      400.50     24.11 o
   7  -7   7      295.95      266.60     21.64 o
   8  -7   7      457.37      429.77     31.56 o
   9  -7   7      212.26      167.11     23.11 o
  10  -7   7       59.47       19.74     17.95 o
  11  -7   7        3.01       -4.99     21.54 o
  12  -7   7       16.12       35.94     25.82 o
 -12  -6   7       31.15       24.97     24.88 o
 -11  -6   7      115.21      139.26     31.36 o
 -10  -6   7      253.93      237.32     21.27 o
  -9  -6   7      657.41      617.14     28.94 o
  -8  -6   7       57.87       79.67     20.59 o
  -7  -6   7        8.41       28.45      8.42 o
  -6  -6   7        2.37        8.52      7.42 o
  -5  -6   7       25.16       29.16     10.27 o
  -4  -6   7      470.49      449.74     17.68 o
  -3  -6   7     1218.74     1172.04     35.13 o
  -2  -6   7     2345.58     2457.69     49.47 o
  -1  -6   7      991.69      954.79     33.01 o
   0  -6   7      141.69      158.97      7.73 o
   1  -6   7        0.00        7.02      5.95 o
   2  -6   7        0.12       -5.78      5.93 o
   3  -6   7      180.42      228.35     17.90 o
   4  -6   7      148.96      141.19     11.85 o
   5  -6   7      790.95      859.66     24.37 o
   6  -6   7      196.03      201.37     20.72 o
   7  -6   7      576.16      590.06     28.96 o
   8  -6   7      251.91      291.53     25.37 o
   9  -6   7       99.19      136.21     21.24 o
  10  -6   7       42.70       21.52     19.06 o
  11  -6   7       18.14       28.72     21.89 o
  12  -6   7       17.09      -11.26     28.86 o
 -12  -5   7       39.71       17.96     51.34 o
 -11  -5   7      151.39      112.33     27.42 o
 -10  -5   7      696.44      668.84     33.97 o
  -9  -5   7      620.25      614.37     33.86 o
  -8  -5   7      135.37      144.16     14.02 o
  -7  -5   7       79.36       92.49      9.92 o
  -6  -5   7       58.42       42.87      7.36 o
  -5  -5   7     1108.61     1127.33     25.65 o
  -4  -5   7     1435.37     1408.25     37.92 o
  -3  -5   7     1093.87     1043.85     32.76 o
  -2  -5   7      475.18      502.39     13.38 o
  -1  -5   7      297.19      285.28     11.62 o
   0  -5   7        3.86        8.47      5.13 o
   1  -5   7       41.19       41.08      5.67 o
   2  -5   7        7.55        5.24      6.74 o
   3  -5   7      127.54      119.24      9.91 o
   4  -5   7      591.98      625.05     20.16 o
   5  -5   7      314.74      299.43     15.00 o
   6  -5   7      193.40      194.83     14.11 o
   7  -5   7      452.62      476.09     32.13 o
   8  -5   7      299.40      296.75     24.67 o
   9  -5   7      267.01      309.08     26.75 o
  10  -5   7       60.28       26.86     18.01 o
  11  -5   7        0.12       -7.46     19.44 o
  12  -5   7       49.11       53.64     26.88 o
  13  -5   7       71.65       60.10     29.08 o
 -13  -4   7       34.38       40.79     27.06 o
 -12  -4   7       38.81       29.39     23.70 o
 -11  -4   7      163.54      122.80     17.39 o
 -10  -4   7      712.65      674.74     37.83 o
  -9  -4   7      626.24      631.21     35.82 o
  -8  -4   7      544.51      597.55     39.34 o
  -7  -4   7       75.40       93.20      9.57 o
  -6  -4   7        1.20        5.96      4.99 o
  -5  -4   7       13.70       25.83      6.58 o
  -4  -4   7     1128.52     1120.82     50.61 o
  -3  -4   7     3252.27     3400.89    149.31 o
  -1  -4   7      650.66      646.97     16.09 o
   0  -4   7       21.35       14.28      4.77 o
   1  -4   7      462.25      448.00     12.41 o
   2  -4   7      381.61      389.47     15.52 o
   3  -4   7      162.52      182.72     11.43 o
   4  -4   7      252.24      250.01     13.43 o
   5  -4   7      380.14      340.88     15.49 o
   6  -4   7      448.72      470.01     19.31 o
   7  -4   7      270.81      298.29     20.38 o
   8  -4   7      409.29      500.59     36.74 o
   9  -4   7      501.70      509.23     33.16 o
  10  -4   7      135.90       88.39     23.54 o
  11  -4   7        3.37      -17.83     17.83 o
  12  -4   7       37.65       40.48     25.53 o
  13  -4   7       57.72       49.91     28.61 o
 -13  -3   7        3.09       30.79     26.47 o
 -12  -3   7       39.94       43.34     23.53 o
 -11  -3   7      366.18      333.68     26.94 o
 -10  -3   7      634.56      713.34     32.85 o
  -9  -3   7      802.02      843.80     30.36 o
  -8  -3   7      611.21      600.42     23.18 o
  -7  -3   7      205.38      232.97     21.08 o
  -6  -3   7      188.68      228.37      9.72 o
  -5  -3   7        0.77        4.03      8.73 o
  -4  -3   7      405.05      441.74     23.83 o
  -3  -3   7       90.24       50.91     16.26 o
  -2  -3   7       78.53       79.37     22.20 o
  -1  -3   7      153.06      162.15      6.81 o
   0  -3   7        5.63        4.33      4.38 o
   1  -3   7       38.88       32.08      4.92 o
   2  -3   7        3.22       -0.92      5.59 o
   3  -3   7      251.62      256.25     13.36 o
   4  -3   7      154.64      152.05      9.39 o
   5  -3   7     1037.44     1052.11     47.62 o
   6  -3   7     1146.24     1120.93     52.10 o
   7  -3   7      730.91      750.00     31.97 o
   8  -3   7     1219.33     1211.30     43.68 o
   9  -3   7     1341.53     1279.83     47.42 o
  10  -3   7       96.44       55.88     21.65 o
  11  -3   7        5.18      -17.52     19.79 o
  12  -3   7       50.72       75.53     26.87 o
  13  -3   7       26.19       26.64     29.97 o
 -13  -2   7       16.65       21.12     26.55 o
 -12  -2   7        2.25        8.05     17.32 o
 -11  -2   7      170.74      188.69     19.22 o
 -10  -2   7      479.90      515.59     26.82 o
  -9  -2   7     1205.73     1291.04     49.99 o
  -8  -2   7     1307.48     1321.23     36.38 o
  -7  -2   7      573.02      566.25     19.44 o
  -6  -2   7      553.33      545.70     15.08 o
  -5  -2   7       20.57       14.97      4.50 o
  -4  -2   7      106.51      107.99     12.92 o
  -3  -2   7      753.12      759.49     28.88 o
  -2  -2   7      159.75      156.37      6.22 o
  -1  -2   7      220.09      250.91      8.99 o
   0  -2   7     1256.42     1383.26     21.17 o
   1  -2   7     2030.15     2135.27     36.16 o
   2  -2   7      675.56      669.59     18.95 o
   3  -2   7        0.85       -4.40      5.39 o
   4  -2   7      221.46      220.47     13.80 o
   5  -2   7      918.82      865.93     53.84 o
   6  -2   7     2117.04     2109.57     63.48 o
   7  -2   7     1746.91     1768.59     46.79 o
   8  -2   7     2343.86     2272.98    106.75 o
   9  -2   7     1610.08     1491.28     64.17 o
  10  -2   7      185.00      162.35     27.28 o
  11  -2   7       11.83       -1.60     18.27 o
  12  -2   7       69.19      113.96     31.36 o
  13  -2   7       41.88       41.50     28.64 o
 -13  -1   7        6.22      -10.17     24.52 o
 -12  -1   7        8.98       16.68     31.26 o
 -11  -1   7       57.74       55.15     23.46 o
 -10  -1   7      172.46      206.39     18.48 o
  -9  -1   7      849.94      869.50     31.03 o
  -8  -1   7      947.81      936.82     29.95 o
  -7  -1   7     1189.33     1166.52     30.17 o
  -6  -1   7      646.30      673.04     18.03 o
  -5  -1   7      115.97      129.26      9.06 o
  -4  -1   7        0.75        7.85      4.53 o
  -3  -1   7       46.81       42.52      4.54 o
  -2  -1   7      122.61      136.38      6.84 o
  -1  -1   7       34.40       50.08      8.35 o
   0  -1   7      297.65      266.49      7.88 o
   1  -1   7       11.30        3.51      5.00 o
   2  -1   7      328.57      395.67     15.91 o
   3  -1   7      293.89      323.08     15.32 o
   4  -1   7        0.63        7.62      7.26 o
   5  -1   7      695.26      662.73     24.44 o
   6  -1   7      659.58      743.28     33.33 o
   7  -1   7      717.84      703.67     33.81 o
   8  -1   7     2071.78     1964.20     59.10 o
   9  -1   7      957.13      924.84     46.10 o
  10  -1   7      363.95      327.79     46.64 o
  11  -1   7       39.61       22.32     20.00 o
  12  -1   7        0.51       13.35     23.15 o
 -13   0   7        0.06      -11.25     26.36 o
 -12   0   7       10.76       16.48     18.30 o
 -11   0   7       22.27       38.50     17.53 o
 -10   0   7      202.21      188.91     18.47 o
  -9   0   7      780.31      801.73     30.36 o
  -8   0   7      388.83      380.35     20.31 o
  -7   0   7      458.82      439.03     19.22 o
  -6   0   7      264.35      255.44     16.95 o
  -5   0   7      473.60      524.05     18.84 o
  -4   0   7       41.90       39.21      6.52 o
  -3   0   7       13.30        6.56      5.30 o
  -2   0   7       37.63       48.91      5.84 o
  -1   0   7     1596.55     1766.73     26.40 o
   0   0   7     2762.91     2680.41     40.94 o
   1   0   7     2514.42     2425.12     38.97 o
   2   0   7      122.68      102.98      8.89 o
   3   0   7       95.15       97.73      9.42 o
   4   0   7      531.50      525.08     19.35 o
   5   0   7     1020.68      982.66     29.41 o
   6   0   7      820.63      765.15     42.66 o
   7   0   7      763.83      767.38     37.38 o
   8   0   7      549.64      501.68     35.09 o
   9   0   7      351.08      362.66     29.94 o
  10   0   7      322.20      332.71     30.07 o
  11   0   7       12.57       16.98     19.36 o
  12   0   7        1.62        8.54     34.69 o
 -13   1   7        7.96       13.92     20.47 o
 -12   1   7        1.35        9.69     17.64 o
 -11   1   7       89.15       97.91     20.23 o
 -10   1   7      431.93      407.65     28.44 o
  -9   1   7      296.01      315.88     20.99 o
  -8   1   7      387.26      394.12     21.92 o
  -7   1   7      582.49      614.84     31.49 o
  -6   1   7      150.16      151.85     15.18 o
  -5   1   7      275.84      283.72     25.16 o
  -4   1   7      224.01      190.93     16.34 o
  -3   1   7       10.59       -2.59      4.66 o
  -2   1   7      782.93      767.27     18.97 o
  -1   1   7      626.11      685.63     17.21 o
   0   1   7      654.90      624.70     16.38 o
   1   1   7     3114.26     3173.67     48.72 o
   2   1   7     2293.82     2227.68     40.54 o
   3   1   7      153.93      145.24     10.12 o
   4   1   7      734.61      727.03     21.08 o
   5   1   7      701.07      672.69     22.14 o
   6   1   7      969.51      990.66     40.98 o
   7   1   7      786.89      764.71     39.54 o
   8   1   7      242.58      241.88     25.29 o
   9   1   7      188.80      181.94     24.39 o
  10   1   7       42.70       60.51     21.48 o
  11   1   7        6.53        1.30     18.93 o
  12   1   7        0.06       18.74     26.61 o
 -12   2   7       12.97        4.74     17.20 o
 -11   2   7       29.22       10.68     23.39 o
 -10   2   7      181.60      150.30     20.57 o
  -9   2   7      228.81      266.04     20.81 o
  -8   2   7      430.51      453.81     25.80 o
  -7   2   7      454.26      493.04     24.41 o
  -6   2   7      121.03      131.64     16.18 o
  -5   2   7       59.51       64.01     11.99 o
  -4   2   7      284.53      324.89     12.73 o
  -3   2   7       11.64        2.17      6.96 o
  -2   2   7     1048.74      999.24     24.96 o
  -1   2   7        4.93        5.30      6.68 o
   0   2   7     2872.88     2892.63     45.92 o
   1   2   7     3977.35     3951.72     59.93 o
   2   2   7     2578.24     2510.00     41.75 o
   3   2   7      155.78      126.70      9.53 o
   4   2   7        4.45       -5.03      6.36 o
   5   2   7       78.99       51.46      9.56 o
   6   2   7      549.81      582.92     41.20 o
   7   2   7      368.64      312.50     23.56 o
   8   2   7      253.46      273.74     23.15 o
   9   2   7      194.59      215.51     25.73 o
  10   2   7       20.27       24.25     19.96 o
  11   2   7        3.38      -18.65     23.51 o
  12   2   7        1.45        2.54     28.29 o
 -12   3   7        0.02        4.65     18.42 o
 -11   3   7       14.28       23.33     17.62 o
 -10   3   7        2.63        0.90     16.10 o
  -9   3   7       36.81       44.19     17.34 o
  -8   3   7      326.71      337.90     31.81 o
  -7   3   7      353.54      382.31     28.04 o
  -6   3   7        5.98       -3.59      8.36 o
  -5   3   7       13.41        9.57      8.87 o
  -4   3   7       32.57       47.09      9.68 o
  -3   3   7      562.64      588.53     22.95 o
  -2   3   7      101.23       98.46     12.95 o
  -1   3   7      606.89      567.94     26.29 o
   0   3   7     2399.57     2360.84     43.82 o
   1   3   7     2932.54     2873.53     47.27 o
   2   3   7     3613.62     3550.09     61.28 o
   3   3   7      788.27      806.87     23.76 o
   4   3   7      158.68      189.45     16.25 o
   5   3   7       79.75       49.10     13.00 o
   6   3   7      345.65      324.02     31.69 o
   7   3   7      257.54      258.61     22.47 o
   8   3   7      364.54      453.74     34.35 o
   9   3   7      283.23      298.33     30.19 o
  10   3   7      143.56      142.91     33.68 o
  11   3   7       21.76       36.37     27.83 o
 -12   4   7        0.49       25.62     20.28 o
 -11   4   7        1.54       14.96     18.64 o
 -10   4   7       13.64       12.01     17.19 o
  -9   4   7      129.88      160.08     22.45 o
  -8   4   7      350.26      304.90     25.76 o
  -7   4   7       59.89       67.87     20.64 o
  -6   4   7       23.11        3.45     15.38 o
  -5   4   7       10.21        6.88     10.11 o
  -4   4   7       63.74       49.63     13.57 o
  -3   4   7      193.70      183.06     15.26 o
  -2   4   7       74.12       57.34     11.49 o
  -1   4   7      131.53      145.52     14.31 o
   0   4   7      201.13      211.91     13.99 o
   1   4   7     2060.32     2043.89     45.17 o
   2   4   7     1966.52     2042.02     49.83 o
   3   4   7     1218.71     1145.64     34.21 o
   4   4   7      563.61      576.55     26.69 o
   5   4   7        5.18       -1.59     13.47 o
   6   4   7       98.21      122.93     31.89 o
   7   4   7      200.52      214.88     28.94 o
   8   4   7      363.49      360.40     31.57 o
   9   4   7      159.25      200.55     39.29 o
  10   4   7       76.83      104.59     24.86 o
  11   4   7       14.47       20.32     47.74 o
 -11   5   7        2.30        0.08     19.87 o
 -10   5   7        0.59        7.58     18.01 o
  -9   5   7      155.04      153.11     23.17 o
  -8   5   7      237.54      227.89     25.13 o
  -7   5   7       48.63       42.24     16.80 o
  -6   5   7       89.46       96.78     17.40 o
  -5   5   7       15.60       34.32     14.57 o
  -4   5   7       47.36       63.92     15.72 o
  -3   5   7        1.44       -9.76     10.37 o
  -2   5   7      220.82      189.97     17.14 o
  -1   5   7       45.52       59.50     14.50 o
   0   5   7       20.11       11.84     12.47 o
   1   5   7      314.74      298.88     25.76 o
   2   5   7      811.78      842.80     37.80 o
   3   5   7      775.39      788.81     48.95 o
   4   5   7      329.44      377.23     52.02 o
   5   5   7      119.35      102.53     24.17 o
   6   5   7       78.56       70.46     20.64 o
   7   5   7       61.35       60.70     28.04 o
   8   5   7      213.49      223.51     37.01 o
   9   5   7      103.14      106.15     33.02 o
  10   5   7       43.98       -2.62     33.30 o
 -11   6   7       10.73       42.83     22.07 o
 -10   6   7        8.88       10.93     20.65 o
  -9   6   7      145.81      133.96     24.44 o
  -8   6   7       88.09      125.94     22.70 o
  -7   6   7       40.38       20.23     18.37 o
  -6   6   7        1.30       -2.46     14.92 o
  -5   6   7       14.73       24.33     15.41 o
  -4   6   7       85.82       76.04     17.59 o
  -3   6   7        2.03        5.50     14.62 o
  -2   6   7        3.71        2.68     22.38 o
  -1   6   7        5.28        7.15     13.78 o
   0   6   7      328.56      346.71     29.96 o
   1   6   7      556.19      634.06     43.53 o
   2   6   7      499.72      551.57     45.06 o
   3   6   7      268.06      258.62     33.74 o
   4   6   7      100.18      143.80     30.41 o
   5   6   7       26.31       -2.18     19.42 o
   6   6   7        3.19      -37.49     51.07 o
   7   6   7      118.77       96.38     32.48 o
   8   6   7       12.53        7.41     27.57 o
   9   6   7       16.03       23.87     37.74 o
 -10   7   7       31.70       -0.73     25.77 o
  -9   7   7       54.16       75.49     22.65 o
  -8   7   7      104.47       86.95     22.66 o
  -7   7   7       27.86       18.55     18.13 o
  -6   7   7       16.42        6.46     16.35 o
  -5   7   7        3.93       23.65     18.63 o
  -4   7   7       28.64       23.02     18.77 o
  -3   7   7        2.76       12.57     16.51 o
  -2   7   7        1.50        9.90     16.44 o
  -1   7   7       21.54       12.90     16.23 o
   0   7   7       63.49        3.71     19.17 o
   1   7   7      343.63      350.75     39.62 o
   2   7   7      403.29      446.24     44.41 o
   3   7   7      240.58      226.16     36.20 o
   4   7   7      151.36      166.30     39.41 o
   5   7   7       45.56       25.74     35.52 o
   6   7   7       70.72       42.74     36.08 o
   7   7   7       80.92       67.16     40.52 o
   8   7   7        1.91       -5.55     36.08 o
  -9   8   7       29.78       13.59     42.46 o
  -8   8   7       51.29       80.59     31.92 o
  -7   8   7        1.77      -16.34     23.00 o
  -6   8   7       16.88       14.44     23.19 o
  -5   8   7        8.55       -4.13     22.36 o
  -4   8   7       32.57       43.24     25.74 o
  -3   8   7      104.84       90.10     28.80 o
  -2   8   7       48.96       33.86     23.60 o
  -1   8   7       79.47       95.65     27.05 o
   0   8   7      447.14      386.89     40.98 o
   1   8   7      700.61      906.98     81.59 o
   2   8   7      639.46      711.59     73.27 o
   3   8   7      600.10      518.99     65.50 o
   4   8   7      222.85      190.39     47.18 o
   5   8   7        0.67        6.66     33.86 o
   6   8   7       60.67       48.85     39.41 o
   7   8   7       12.96       22.76     41.07 o
  -8   9   7        6.60      -22.05     27.75 o
  -7   9   7        4.47       14.36     26.63 o
  -6   9   7       12.20      -18.57     34.41 o
  -5   9   7       51.04       19.16     26.47 o
  -4   9   7       63.02       54.96     36.36 o
  -3   9   7       36.65       36.76     28.59 o
  -2   9   7        0.24      -15.45     24.38 o
  -1   9   7       31.70        7.48     25.04 o
   0   9   7      137.25      132.54     38.85 o
   1   9   7      305.25      326.93     54.95 o
   2   9   7      709.77      642.77     74.93 o
   3   9   7      832.52      698.83     78.26 o
   4   9   7      352.27      346.36     60.50 o
   5   9   7       22.11      -12.21     37.19 o
   6   9   7        6.59       13.32     43.30 o
  -6  10   7       12.91       14.41     26.98 o
  -5  10   7       39.20       49.29     28.63 o
  -4  10   7       34.57        2.23     28.90 o
  -3  10   7       48.21       78.22     32.73 o
  -2  10   7       18.96       27.63     30.81 o
  -1  10   7        8.86      -22.00     39.13 o
   0  10   7       76.65      133.17     33.97 o
   1  10   7      169.95      127.11     45.52 o
   2  10   7      317.85      295.29     56.62 o
   3  10   7      247.33      345.25     63.83 o
   4  10   7      107.63      123.78     49.40 o
  -3  11   7        9.28       14.52     32.50 o
  -2  11   7        0.25        4.85     31.34 o
  -1  11   7        0.87        9.20     29.77 o
   0  11   7        2.22      -22.30     29.85 o
   1  11   7       58.62       54.95     44.41 o
  -1 -16   8       12.54       49.40     45.52 o
   0 -16   8       17.39       64.94     44.41 o
   1 -16   8       19.22      -24.98     39.96 o
   2 -16   8       19.26      -11.10     37.19 o
  -4 -15   8        1.06       27.19     27.83 o
  -3 -15   8        1.60      -19.92     25.48 o
  -2 -15   8        0.08      -27.20     27.20 o
  -1 -15   8       18.71        7.39     25.71 o
   0 -15   8       24.84       52.73     41.07 o
   1 -15   8       55.03       91.03     42.74 o
   2 -15   8       14.91        6.11     36.63 o
   3 -15   8       92.19      101.02     43.85 o
   4 -15   8      145.61      210.37     56.62 o
   5 -15   8       59.38       87.70     43.85 o
   6 -15   8        4.03      -13.32     38.85 o
  -6 -14   8       24.12       55.70     29.48 o
  -5 -14   8        3.38       -4.25     23.51 o
  -4 -14   8        4.48       24.07     25.31 o
  -3 -14   8       21.59       24.98     34.97 o
  -2 -14   8        7.00      -11.07     24.14 o
  -1 -14   8        2.57      -21.32     21.32 o
   0 -14   8       31.81       40.71     36.36 o
   1 -14   8       68.76       77.82     37.47 o
   2 -14   8      150.56      160.41     48.29 o
   3 -14   8      258.47      229.24     52.73 o
   4 -14   8      143.80      199.76     31.34 o
   5 -14   8       69.34       68.37     25.60 o
   6 -14   8       19.70        5.50     20.28 o
   7 -14   8        2.44       13.07     22.63 o
  -7 -13   8       22.54       35.93     25.58 o
  -6 -13   8       30.55       34.92     24.64 o
  -5 -13   8       22.56       13.91     22.40 o
  -4 -13   8        4.19       -2.64     22.67 o
  -3 -13   8        3.36       10.44     37.47 o
  -2 -13   8       23.17      -20.21     20.21 o
  -1 -13   8        8.73       -6.08     20.31 o
   0 -13   8        4.18        0.61     20.54 o
   1 -13   8       15.17        0.94     21.97 o
   2 -13   8      101.90      139.92     22.23 o
   3 -13   8      351.30      355.53     30.16 o
   4 -13   8      375.38      414.00     39.41 o
   5 -13   8      132.61      148.10     27.72 o
   6 -13   8       20.26       30.26     19.38 o
   7 -13   8        4.69       -0.94     21.02 o
   8 -13   8       14.04        0.89     22.20 o
  -8 -12   8       26.24       28.31     32.75 o
  -7 -12   8       27.67        0.05     21.72 o
  -6 -12   8        7.13       21.97     21.94 o
  -5 -12   8        2.71       -1.97     19.73 o
  -4 -12   8       25.62       16.70     26.64 o
  -3 -12   8       13.17       14.12     20.31 o
  -2 -12   8        9.27       -9.84     17.46 o
  -1 -12   8       36.41       25.14     19.91 o
   0 -12   8       13.51       -7.91     18.33 o
   1 -12   8       70.64       60.46     21.60 o
   2 -12   8      360.17      356.16     28.00 o
   3 -12   8      180.51      212.62     23.60 o
   4 -12   8       91.06      118.00     21.31 o
   5 -12   8      201.45      227.27     31.07 o
   6 -12   8      130.99      161.90     25.08 o
   7 -12   8        7.27       29.85     20.65 o
   8 -12   8        0.42      -18.37     18.37 o
   9 -12   8        8.70       31.39     22.59 o
  -9 -11   8       16.83        2.22     29.42 o
  -8 -11   8        1.46       -2.13     19.97 o
  -7 -11   8       14.08       11.38     20.41 o
  -6 -11   8       24.91       -9.22     22.76 o
  -5 -11   8        2.59       -4.14     13.93 o
  -4 -11   8       63.53      113.31     18.68 o
  -3 -11   8      188.20      231.04     22.60 o
  -2 -11   8       22.61       29.41     18.84 o
  -1 -11   8       75.02       70.18     16.20 o
   0 -11   8       53.26       61.77     14.19 o
   1 -11   8      306.34      314.35     23.58 o
   2 -11   8      871.16      868.99     69.81 o
   3 -11   8      919.43      949.20     40.84 o
   4 -11   8      628.39      590.30     35.38 o
   5 -11   8      350.61      338.33     31.98 o
   6 -11   8      231.35      210.61     25.31 o
   7 -11   8       73.62       87.30     22.09 o
   8 -11   8        2.79        7.64     18.61 o
   9 -11   8       21.83        3.53     19.23 o
  10 -11   8        6.08      -20.65     20.65 o
 -10 -10   8       10.63      -26.64     26.64 o
  -9 -10   8        5.32       -0.56     27.75 o
  -8 -10   8       10.62        7.40     18.39 o
  -7 -10   8       40.81       20.21     15.43 o
  -6 -10   8       31.61       21.94     14.50 o
  -5 -10   8       55.93       61.17     15.67 o
  -4 -10   8       30.73       53.68     14.41 o
  -3 -10   8        8.56        3.04     11.30 o
  -2 -10   8        4.44       -6.86     11.42 o
  -1 -10   8      585.69      555.76     30.31 o
   0 -10   8        4.01       -3.48      9.04 o
   1 -10   8      176.82      184.30     15.57 o
   2 -10   8      563.36      585.65     27.05 o
   3 -10   8      638.45      705.18     34.30 o
   4 -10   8      827.47      828.99     38.86 o
   5 -10   8      925.48      983.47     44.07 o
   6 -10   8      958.82      919.28     48.78 o
   7 -10   8      400.15      317.40     31.25 o
   8 -10   8        5.44        1.23     17.22 o
   9 -10   8       39.30       57.27     23.57 o
  10 -10   8       28.30       30.68     26.65 o
  11 -10   8       21.45       17.04     26.54 o
 -11  -9   8       24.56       49.96     34.97 o
 -10  -9   8        2.87       26.09     27.20 o
  -9  -9   8        0.25      -12.77     22.76 o
  -8  -9   8        4.28       -0.11     11.71 o
  -7  -9   8        0.32      -12.14     12.28 o
  -6  -9   8       72.51       90.61     24.30 o
  -5  -9   8      364.56      350.55     30.16 o
  -4  -9   8      420.07      440.17     24.65 o
  -3  -9   8      148.54      143.09     15.58 o
  -2  -9   8     1173.89     1195.13     42.67 o
  -1  -9   8       65.90       43.16     14.16 o
   0  -9   8      112.97      126.68     11.58 o
   1  -9   8      358.38      362.89     19.63 o
   2  -9   8      479.39      528.27     23.29 o
   3  -9   8      794.21      850.23     33.81 o
   4  -9   8      597.97      637.64     33.54 o
   5  -9   8      903.24      875.99     39.17 o
   6  -9   8     1257.33     1284.45     42.83 o
   7  -9   8      584.09      521.98     34.50 o
   8  -9   8       14.78       40.75     18.57 o
   9  -9   8        0.21        6.44     18.44 o
  10  -9   8       25.31       36.47     20.57 o
  11  -9   8       30.51       40.27     25.58 o
 -11  -8   8       27.01       79.93     32.19 o
 -10  -8   8       10.74        5.55     24.42 o
  -9  -8   8        1.41       13.64     16.36 o
  -8  -8   8       10.82       -9.56     11.91 o
  -7  -8   8       31.29       26.11     11.82 o
  -6  -8   8        5.16       15.44     10.71 o
  -5  -8   8       31.18       44.05     10.66 o
  -4  -8   8      172.02      174.68     15.15 o
  -3  -8   8     1882.99     1772.71     86.39 o
  -2  -8   8     3643.79     3669.23     89.69 o
  -1  -8   8     1022.37     1079.31     35.31 o
   0  -8   8      119.26      145.76     11.25 o
   1  -8   8      723.41      721.82     29.95 o
   2  -8   8     1522.58     1446.41     38.48 o
   3  -8   8     1251.02     1223.05     36.05 o
   4  -8   8      679.62      710.22     29.41 o
   5  -8   8      737.75      806.29     35.54 o
   6  -8   8     1426.34     1319.59     53.98 o
   7  -8   8      400.04      368.54     36.63 o
   8  -8   8        4.84       23.82     17.02 o
   9  -8   8       27.93       42.74     18.27 o
  10  -8   8       14.11       23.87     21.98 o
  11  -8   8        0.09      -18.37     21.72 o
  12  -8   8        0.99      -23.33     23.33 o
 -12  -7   8       24.48       43.85     32.19 o
 -11  -7   8       19.01       -8.33     26.64 o
 -10  -7   8       14.80        9.44     18.32 o
  -9  -7   8        1.74        4.63     15.50 o
  -8  -7   8       13.19       37.79     14.66 o
  -7  -7   8       13.90       17.84      9.04 o
  -6  -7   8       26.29       37.20      9.93 o
  -5  -7   8        2.30        8.66      9.60 o
  -4  -7   8        9.06       32.67      8.75 o
  -3  -7   8     2785.24     2675.68     64.64 o
  -2  -7   8     2638.56     2663.14     54.85 o
  -1  -7   8     2368.45     2302.27     58.14 o
   0  -7   8      270.17      281.40     17.38 o
   1  -7   8       11.01        4.55      6.53 o
   2  -7   8      278.52      272.66     15.80 o
   3  -7   8      693.54      635.66     24.35 o
   4  -7   8      823.21      839.74     37.52 o
   5  -7   8      845.99      903.15     31.84 o
   6  -7   8      837.99      801.77     32.85 o
   7  -7   8       33.13       80.01     15.93 o
   8  -7   8       21.29       11.84     15.33 o
   9  -7   8       18.96       58.68     17.86 o
  10  -7   8        2.42        8.47     20.86 o
  11  -7   8        3.60       10.17     21.72 o
  12  -7   8        7.39       22.93     25.29 o
 -12  -6   8        6.41       30.72     23.57 o
 -11  -6   8       15.07       13.76     22.61 o
 -10  -6   8        3.65        8.34     14.72 o
  -9  -6   8        0.00       -1.12     13.35 o
  -8  -6   8       27.12       28.61     12.51 o
  -7  -6   8       43.65       52.92      8.81 o
  -6  -6   8        6.67        6.07      7.05 o
  -5  -6   8      122.28      129.36     10.04 o
  -4  -6   8     1212.59     1233.90     40.82 o
  -3  -6   8     3161.37     3158.29     60.89 o
  -2  -6   8     4923.83     4742.77     89.76 o
  -1  -6   8     4567.18     4523.71     86.95 o
   0  -6   8      212.65      215.76     14.27 o
   1  -6   8      992.04     1056.65     24.01 o
   2  -6   8      179.83      181.75     24.84 o
   3  -6   8      394.25      350.66     18.52 o
   4  -6   8      478.31      483.37     20.92 o
   5  -6   8     1504.71     1537.36     35.19 o
   6  -6   8      228.34      287.49     20.32 o
   7  -6   8       70.18       61.16     13.70 o
   8  -6   8       11.06        4.55     14.13 o
   9  -6   8        7.39       18.07     16.30 o
  10  -6   8        5.65        3.37     19.52 o
  11  -6   8        0.02        8.59     21.97 o
  12  -6   8       24.73       34.79     26.61 o
 -12  -5   8       37.74       -5.06     22.39 o
 -11  -5   8       15.57       20.42     16.33 o
 -10  -5   8       22.23       18.75     14.82 o
  -9  -5   8       15.13       26.31     18.79 o
  -8  -5   8       25.05       24.56      9.58 o
  -7  -5   8       37.17       48.25      8.15 o
  -6  -5   8        5.65        3.08      6.53 o
  -5  -5   8       30.49       51.52     27.75 o
  -4  -5   8     2004.89     2020.99    108.24 o
  -2  -5   8     7443.66     7233.12    131.94 o
  -1  -5   8     4838.96     4971.14     93.73 o
   0  -5   8      227.49      203.32     11.20 o
   1  -5   8       41.73       42.97      5.64 o
   2  -5   8       55.59       66.29      8.82 o
   3  -5   8     1225.65     1128.47     31.91 o
   4  -5   8     1970.69     1862.83     37.79 o
   5  -5   8     1424.61     1415.97     32.51 o
   6  -5   8       72.77       73.66     15.51 o
   7  -5   8      243.07      231.51     19.23 o
   8  -5   8        3.58       -0.24     14.46 o
   9  -5   8        0.65        3.20     17.07 o
  10  -5   8        1.94       -1.87     18.83 o
  11  -5   8        0.53       18.76     21.78 o
  12  -5   8       48.86       27.23     23.74 o
 -12  -4   8        7.88       12.03     21.35 o
 -11  -4   8       35.28       49.39     17.15 o
 -10  -4   8       16.16       34.41     15.19 o
  -9  -4   8        2.90        4.62      9.85 o
  -8  -4   8        1.48        4.79      8.10 o
  -7  -4   8        6.13        1.05      6.89 o
  -6  -4   8        0.11       -7.25      8.16 o
  -5  -4   8      439.21      423.31     23.50 o
  -4  -4   8     1020.83     1000.31     49.59 o
  -3  -4   8     2027.19     2035.98    101.58 o
  -2  -4   8     5132.05     5087.09    114.39 o
  -1  -4   8     4619.19     4702.88     88.53 o
   0  -4   8        7.02       13.21      5.19 o
   1  -4   8      329.17      361.72     11.45 o
   2  -4   8       64.46       76.03      7.71 o
   3  -4   8      473.15      478.08     18.86 o
   4  -4   8     1540.57     1524.51     32.23 o
   5  -4   8      195.67      201.04     13.16 o
   6  -4   8      165.97      173.06     15.39 o
   7  -4   8      210.21      251.60     19.46 o
   8  -4   8       11.64        5.44     14.01 o
   9  -4   8        1.96       27.18     19.12 o
  10  -4   8        2.07       17.30     20.86 o
  11  -4   8        5.05       -0.06     29.14 o
  12  -4   8       36.08       46.88     32.47 o
 -12  -3   8        0.32      -18.86     20.34 o
 -11  -3   8        0.65       -6.34     14.92 o
 -10  -3   8       89.02       68.27     19.49 o
  -9  -3   8       14.45        9.67     13.46 o
  -8  -3   8        1.68       11.91      8.28 o
  -7  -3   8       34.01       39.69      7.53 o
  -6  -3   8      146.68      147.60     12.48 o
  -5  -3   8     1197.02     1182.47     54.34 o
  -4  -3   8      723.77      718.34     31.32 o
  -3  -3   8     1103.46     1020.30     48.37 o
  -2  -3   8     2266.59     2167.39     38.71 o
  -1  -3   8     1263.70     1074.90     21.24 o
   0  -3   8     1889.29     2050.25     39.22 o
   1  -3   8      806.53      868.99     18.39 o
   2  -3   8       19.34       15.33      6.86 o
   3  -3   8      401.09      382.62     16.85 o
   4  -3   8      992.61      978.44     27.82 o
   5  -3   8      754.90      708.03     25.12 o
   6  -3   8      372.31      404.63     25.87 o
   7  -3   8       21.05       47.70     16.09 o
   8  -3   8        1.80       26.36     23.87 o
   9  -3   8        0.48       11.93     18.05 o
  10  -3   8        0.19       10.40     21.57 o
  11  -3   8        1.14        5.46     20.86 o
  12  -3   8       18.32       54.91     26.44 o
 -13  -2   8       13.19       -3.19     37.47 o
 -12  -2   8       88.92       85.08     27.15 o
 -11  -2   8       15.17       48.10     17.45 o
 -10  -2   8       10.88       21.80     16.26 o
  -9  -2   8      245.78      219.28     16.64 o
  -8  -2   8      173.50      189.58     13.33 o
  -7  -2   8       49.44       51.15      9.63 o
  -6  -2   8      299.24      290.03     15.58 o
  -5  -2   8      562.64      568.73     15.13 o
  -4  -2   8      891.55      870.28     16.57 o
  -3  -2   8     1771.51     1691.75     28.18 o
  -2  -2   8      850.51      797.98     16.59 o
  -1  -2   8      508.07      444.79     20.15 o
   0  -2   8     1290.19     1203.54     21.14 o
   1  -2   8        5.87        4.25      5.64 o
   2  -2   8       38.31       36.61      7.90 o
   3  -2   8       95.34       83.55     12.13 o
   4  -2   8        7.87        4.78      7.25 o
   5  -2   8       41.41       43.77      9.75 o
   6  -2   8      127.56      136.84     25.19 o
   7  -2   8      158.34      147.48     15.41 o
   8  -2   8        0.30        3.97     17.65 o
   9  -2   8       24.33       21.97     19.91 o
  10  -2   8       13.59        2.77     20.60 o
  11  -2   8        3.08       12.47     19.43 o
  12  -2   8        1.96        5.98     25.81 o
 -13  -1   8        0.20       -1.11     48.85 o
 -12  -1   8        0.18       25.71     24.70 o
 -11  -1   8        5.63        1.92     19.28 o
 -10  -1   8       13.40       -4.57     11.84 o
  -9  -1   8       69.42       73.57     12.40 o
  -8  -1   8       26.07       35.98     11.50 o
  -7  -1   8        1.99       12.54      8.10 o
  -6  -1   8        2.24       -1.00      9.66 o
  -5  -1   8      160.51      159.08     11.30 o
  -4  -1   8      463.89      447.67     15.85 o
  -3  -1   8     2028.23     1911.80     32.54 o
  -2  -1   8     1715.62     1607.85     28.67 o
  -1  -1   8     6238.41     6325.65     82.60 o
   0  -1   8     2511.41     2561.15     37.59 o
   1  -1   8      406.46      373.52     15.37 o
   2  -1   8       64.43       80.02      9.42 o
   3  -1   8      566.08      606.14     21.74 o
   4  -1   8      559.78      560.76     22.88 o
   5  -1   8        1.47        2.01      8.52 o
   6  -1   8      176.37      133.62     18.37 o
   7  -1   8       67.14       47.17     14.56 o
   8  -1   8       41.08       43.41     17.81 o
   9  -1   8        9.67       22.75     26.03 o
  10  -1   8       27.60       54.90     21.30 o
  11  -1   8        1.16        6.96     19.36 o
  12  -1   8        2.71       13.14     25.87 o
 -12   0   8        0.76       21.73     22.39 o
 -11   0   8        1.58        7.44     15.37 o
 -10   0   8      242.98      232.18     19.48 o
  -9   0   8      280.07      257.87     18.94 o
  -8   0   8       43.75       41.47     10.89 o
  -7   0   8       44.31       33.61      9.27 o
  -6   0   8        7.20       11.96      9.68 o
  -5   0   8        8.39       22.16      9.18 o
  -4   0   8      758.74      744.37     20.26 o
  -3   0   8      735.44      718.04     19.63 o
  -2   0   8     3332.58     3286.02     57.85 o
  -1   0   8     7399.41     7519.28     96.13 o
   0   0   8     6078.42     6259.11     93.74 o
   1   0   8     2790.67     2742.59     43.17 o
   2   0   8       53.85       34.23      6.80 o
   3   0   8      176.61      150.25     11.61 o
   4   0   8      233.99      217.97     14.29 o
   5   0   8      211.85      216.31     15.50 o
   6   0   8      152.16      131.09     16.69 o
   7   0   8       14.65       17.16     17.65 o
   8   0   8       34.28       14.83     16.86 o
   9   0   8       50.35       13.29     17.53 o
  10   0   8       21.14       15.29     18.67 o
  11   0   8        6.24      -19.50     29.55 o
  12   0   8        5.53       17.16     27.07 o
 -12   1   8        6.73       -7.58     17.33 o
 -11   1   8        0.28      -15.69     15.69 o
 -10   1   8      115.88      107.06     18.47 o
  -9   1   8      179.10      193.54     17.78 o
  -8   1   8      298.02      381.39     21.55 o
  -7   1   8      179.59      207.82     16.94 o
  -6   1   8      281.44      276.63     19.88 o
  -5   1   8        2.82        7.57      9.90 o
  -4   1   8      980.50      994.47     32.88 o
  -3   1   8     1349.83     1341.65     34.05 o
  -2   1   8     4221.87     4183.97     65.00 o
  -1   1   8     6594.30     6703.80    100.67 o
   0   1   8     5816.31     5795.80     88.62 o
   1   1   8     2229.95     2245.69     40.13 o
   2   1   8      118.18      138.07     10.79 o
   3   1   8       54.25       33.63      7.96 o
   4   1   8      293.50      291.69     14.79 o
   5   1   8        1.12       -3.53      9.52 o
   6   1   8        0.21       -9.51      9.51 o
   7   1   8        3.91       -3.81     12.99 o
   8   1   8        5.28      -13.89     13.89 o
   9   1   8       35.28       23.67     19.33 o
  10   1   8        2.63       25.40     19.71 o
  11   1   8        1.04       39.03     22.25 o
  12   1   8       11.85       18.98     27.17 o
 -12   2   8        4.18      -14.60     23.77 o
 -11   2   8       29.00       38.33     22.10 o
 -10   2   8       43.26       48.97     17.63 o
  -9   2   8      181.94      153.14     20.07 o
  -8   2   8      369.99      440.30     24.54 o
  -7   2   8      256.51      257.64     19.79 o
  -6   2   8      234.74      278.46     27.48 o
  -5   2   8       43.84       48.15     12.82 o
  -4   2   8        3.91        7.66      7.05 o
  -3   2   8     1031.59     1069.83     26.72 o
  -2   2   8     4459.48     4443.89     77.42 o
  -1   2   8     4921.08     4967.17     85.60 o
   0   2   8     4049.04     4020.13     65.38 o
   1   2   8     2431.46     2437.50     41.33 o
   2   2   8      525.43      522.92     17.27 o
   3   2   8        1.40        2.71      5.94 o
   4   2   8      111.15      114.49     14.16 o
   5   2   8        3.26        3.98     10.77 o
   6   2   8        2.15       25.96     14.26 o
   7   2   8        8.54       18.77     14.18 o
   8   2   8        7.94       20.51     15.18 o
   9   2   8       85.51       98.58     28.08 o
  10   2   8       16.98        6.07     19.76 o
  11   2   8        1.06      -10.62     20.46 o
 -12   3   8        0.06       -5.80     19.20 o
 -11   3   8       26.09        9.05     17.90 o
 -10   3   8       55.17       72.39     18.93 o
  -9   3   8      205.15      186.37     22.75 o
  -8   3   8      395.64      440.61     29.87 o
  -7   3   8      482.65      478.33     25.78 o
  -6   3   8      213.81      228.59     21.29 o
  -5   3   8       30.59       39.23     13.71 o
  -4   3   8        0.66       -0.79      8.73 o
  -3   3   8      244.71      251.76     20.46 o
  -2   3   8     1253.36     1268.49     31.83 o
  -1   3   8     1911.54     1973.86     42.42 o
   0   3   8     3662.96     3724.89     68.82 o
   1   3   8     1456.53     1592.54     31.78 o
   2   3   8      394.01      432.64     17.94 o
   3   3   8        0.23        6.67     10.35 o
   4   3   8        0.04        6.17     11.23 o
   5   3   8        8.79       24.42     14.33 o
   6   3   8        0.03        0.82     14.45 o
   7   3   8       32.22       41.55     16.26 o
   8   3   8        5.15       24.65     19.78 o
   9   3   8       44.96       56.27     22.55 o
  10   3   8       63.72       51.62     39.51 o
  11   3   8       10.10       16.80     27.62 o
 -11   4   8        6.32       18.77     19.52 o
 -10   4   8      106.37       78.89     21.34 o
  -9   4   8      372.45      316.30     40.01 o
  -8   4   8      615.44      644.57     37.39 o
  -7   4   8      311.80      378.10     52.75 o
  -6   4   8      102.58      159.18     27.60 o
  -5   4   8       63.43       79.85     16.64 o
  -4   4   8       70.05       41.33     11.72 o
  -3   4   8      260.42      253.17     29.26 o
  -2   4   8       11.29        9.69     10.06 o
  -1   4   8       54.78       56.57     11.97 o
   0   4   8     1028.26     1077.15     30.74 o
   1   4   8      436.62      492.87     23.78 o
   2   4   8       77.26       79.34     13.51 o
   3   4   8       54.96       46.33     13.27 o
   4   4   8       70.03       61.88     26.68 o
   5   4   8       23.98       14.64     14.80 o
   6   4   8        1.22      -11.70     14.79 o
   7   4   8        0.71       32.75     19.07 o
   8   4   8       91.43      124.26     24.96 o
   9   4   8       74.36      151.52     27.44 o
  10   4   8       87.10       98.39     27.46 o
 -11   5   8        4.35        4.39     20.78 o
 -10   5   8       38.57       18.41     29.98 o
  -9   5   8      252.35      223.64     38.98 o
  -8   5   8      849.34      805.25     59.49 o
  -7   5   8      991.15      961.74     44.03 o
  -6   5   8      534.06      594.51    132.38 o
  -5   5   8        0.84       -3.00     22.20 o
  -4   5   8      169.08      165.78     35.44 o
  -3   5   8      147.14      168.59     18.87 o
  -2   5   8      234.63      229.14     21.06 o
  -1   5   8     1050.86     1126.11     41.28 o
   0   5   8      283.62      331.75     27.83 o
   1   5   8        4.69       -2.24     11.78 o
   2   5   8        7.78       11.94     14.77 o
   3   5   8       21.43        1.28     16.46 o
   4   5   8       19.83       26.42     18.49 o
   5   5   8       59.61       32.67     20.55 o
   6   5   8        3.04        0.27     19.49 o
   7   5   8      129.08      125.97     47.46 o
   8   5   8       58.34       57.53     30.01 o
   9   5   8      113.97      107.07     33.88 o
 -10   6   8       25.32       38.10     22.27 o
  -9   6   8      189.72      227.67     28.43 o
  -8   6   8      424.38      419.35     33.79 o
  -7   6   8      599.41      564.35     60.80 o
  -6   6   8      422.61      423.58     43.74 o
  -5   6   8       94.87      130.95     37.74 o
  -4   6   8       21.23        7.33     15.83 o
  -3   6   8        7.46        4.75     15.24 o
  -2   6   8      362.38      369.51     27.27 o
  -1   6   8     1278.59     1232.54     44.05 o
   0   6   8      901.02      969.78     40.24 o
   1   6   8      105.36      157.62     19.92 o
   2   6   8        3.80      -15.18     20.92 o
   3   6   8        2.99       38.15     30.81 o
   4   6   8        0.22      -25.83     25.83 o
   5   6   8       40.66       64.71     27.16 o
   6   6   8        2.22      -18.51     25.07 o
   7   6   8       74.70       58.55     46.35 o
   8   6   8       21.66       25.93     40.52 o
   9   6   8       75.35      109.90     48.29 o
  -9   7   8      104.44      111.40     73.55 o
  -8   7   8      305.98      282.71     36.68 o
  -7   7   8      460.08      409.46     48.32 o
  -6   7   8      106.57      167.93     34.27 o
  -5   7   8       43.10       60.23     39.96 o
  -4   7   8       43.08       60.34     19.58 o
  -3   7   8        0.94      -15.05     16.12 o
  -2   7   8      193.12      199.76     25.95 o
  -1   7   8      345.17      379.59     74.10 o
   0   7   8      179.05      189.62     71.12 o
   1   7   8      108.22       77.57     23.61 o
   2   7   8       14.58      -29.32     39.96 o
   3   7   8       11.46       -4.80     25.30 o
   4   7   8        6.15       -8.62     25.38 o
   5   7   8       22.33      124.89     40.52 o
   6   7   8       37.17       34.97     37.74 o
   7   7   8       15.18       30.53     38.85 o
   8   7   8       95.10      120.45     49.40 o
  -8   8   8      258.60      258.74     40.87 o
  -7   8   8      161.33      182.84     34.81 o
  -6   8   8      109.46      105.81     29.08 o
  -5   8   8      173.99      144.87     54.95 o
  -4   8   8       37.73        5.31     24.14 o
  -3   8   8       35.27        6.37     24.26 o
  -2   8   8      252.55      231.81     62.72 o
  -1   8   8      187.36      241.72     39.96 o
   0   8   8       80.52       58.35     28.21 o
   1   8   8       48.40       64.71     61.06 o
   2   8   8        2.86       -0.56     33.86 o
   3   8   8        2.26      -10.55     31.64 o
   4   8   8       29.20      -29.42     29.42 o
   5   8   8        5.99        7.22     34.97 o
   6   8   8        0.05        8.33     36.63 o
  -6   9   8      110.63       78.55     31.94 o
  -5   9   8       70.69       83.81     52.18 o
  -4   9   8       54.78        3.33     46.07 o
  -3   9   8        0.37        4.27     27.17 o
  -2   9   8       48.69       -8.33     25.31 o
  -1   9   8       42.47       70.02     30.35 o
   0   9   8       84.59       85.23     30.64 o
   1   9   8        4.61       35.08     29.24 o
   2   9   8       23.58       31.08     35.52 o
   3   9   8       21.21       43.85     39.96 o
   4   9   8       36.04        6.11     38.85 o
   5   9   8        9.08      -31.64     40.52 o
  -4  10   8        9.02       45.52     52.73 o
  -3  10   8       12.81        8.24     28.50 o
  -2  10   8        1.82        2.44     30.25 o
  -1  10   8        6.62        5.99     28.66 o
   0  10   8        1.39      -16.65     37.19 o
   1  10   8        5.92        6.66     38.30 o
   2  10   8        0.11       36.08     41.07 o
   0 -16   9       12.04       26.64     44.41 o
   1 -16   9       62.79       56.06     47.18 o
   2 -16   9       34.50      -14.43     37.19 o
  -4 -15   9       81.92       81.03     30.21 o
  -3 -15   9        9.86       11.13     26.05 o
  -2 -15   9        0.17      -23.35     23.35 o
  -1 -15   9        6.18        6.89     26.29 o
   0 -15   9       74.51       74.87     30.72 o
   1 -15   9       40.73       59.95     39.41 o
   2 -15   9        1.45       34.41     39.41 o
   3 -15   9       11.18       24.42     41.63 o
   4 -15   9        2.15      -34.97     34.97 o
   5 -15   9        0.43       41.07     39.41 o
  -6 -14   9       34.94       29.90     26.68 o
  -5 -14   9      149.26      159.83     36.63 o
  -4 -14   9      127.26      149.12     30.55 o
  -3 -14   9       37.33       35.06     24.69 o
  -2 -14   9        1.69        8.45     22.50 o
  -1 -14   9       18.75      -12.77     21.59 o
   0 -14   9       98.68      141.54     30.22 o
   1 -14   9       29.36       62.73     30.25 o
   2 -14   9      119.87      103.69     31.73 o
   3 -14   9       25.33       52.18     37.19 o
   4 -14   9        0.05       -2.78     32.19 o
   5 -14   9        0.33        4.00     21.72 o
   6 -14   9        1.13      -21.76     21.76 o
   7 -14   9        0.29      -13.07     21.10 o
  -7 -13   9        9.90       -7.77     31.64 o
  -6 -13   9      114.88      135.94     30.40 o
  -5 -13   9      300.50      339.17     39.44 o
  -4 -13   9      136.80      117.17     27.23 o
  -3 -13   9       15.36        7.79     20.01 o
  -2 -13   9       14.43      -12.04     39.96 o
  -1 -13   9      133.16      112.76     26.88 o
   0 -13   9       29.72       16.85     24.98 o
   1 -13   9       32.41       29.27     30.25 o
   2 -13   9       28.97       28.93     22.57 o
   3 -13   9        0.17       17.00     25.08 o
   4 -13   9        4.98      -11.32     18.59 o
   5 -13   9        1.89       -2.92     20.07 o
   6 -13   9        0.97      -16.69     17.19 o
   7 -13   9        7.05      -17.09     32.74 o
   8 -13   9        7.63       -0.65     24.57 o
  -8 -12   9       26.02       37.74     32.75 o
  -7 -12   9       69.31       99.91     36.08 o
  -6 -12   9      295.83      273.90     56.06 o
  -5 -12   9      288.46      315.45     48.57 o
  -4 -12   9      229.82      264.23     32.57 o
  -3 -12   9       24.17       20.65     19.82 o
  -2 -12   9       56.46       27.97     19.03 o
  -1 -12   9      189.58      138.44     31.92 o
   0 -12   9       85.94       83.71     22.60 o
   1 -12   9      307.38      294.32     34.12 o
   2 -12   9       14.02       27.77     15.43 o
   3 -12   9        9.42       39.81     16.04 o
   4 -12   9       10.59        5.83     15.99 o
   5 -12   9        0.32       16.20     18.83 o
   6 -12   9        0.40      -15.32     18.66 o
   7 -12   9        0.38       10.96     19.07 o
   8 -12   9       28.95       51.99     22.47 o
   9 -12   9       67.92       82.82     25.31 o
  -9 -11   9        2.49      -24.98     24.98 o
  -8 -11   9       23.31       53.29     28.86 o
  -7 -11   9      264.60      198.16     39.96 o
  -6 -11   9      614.74      711.56     62.14 o
  -5 -11   9      637.89      716.87     37.06 o
  -4 -11   9      251.32      267.65     25.62 o
  -3 -11   9       23.42       19.04     13.53 o
  -2 -11   9      227.41      200.45     25.63 o
  -1 -11   9       53.06       52.85     15.07 o
   0 -11   9      186.67      178.16     20.75 o
   1 -11   9       93.42       83.11     21.32 o
   2 -11   9       31.64       24.39     15.30 o
   3 -11   9        2.15       -3.82     14.77 o
   4 -11   9       19.75        5.28     19.56 o
   5 -11   9       23.20        2.02     18.23 o
   6 -11   9       10.33        2.57     16.72 o
   7 -11   9        0.06       -2.00     17.34 o
   8 -11   9        4.21       13.17     20.14 o
   9 -11   9       70.32      109.81     24.51 o
  10 -11   9      136.49      152.85     43.85 o
 -10 -10   9       14.84      -23.87     27.20 o
  -9 -10   9        1.77       -7.22     23.87 o
  -8 -10   9        6.11       13.66     14.37 o
  -7 -10   9      166.00      151.13     23.68 o
  -6 -10   9      296.98      356.98     49.73 o
  -5 -10   9      439.92      481.67     40.59 o
  -4 -10   9      589.45      591.41     50.82 o
  -3 -10   9      137.99      170.97     18.23 o
  -2 -10   9        5.54      -11.19     11.19 o
  -1 -10   9        6.92        9.27     11.71 o
   0 -10   9      214.05      201.12     19.99 o
   1 -10   9       31.88       38.44     10.62 o
   2 -10   9       44.23       35.29     11.19 o
   3 -10   9       14.94       -6.15     12.54 o
   4 -10   9       39.61       37.86     15.34 o
   5 -10   9      144.28      144.97     20.68 o
   6 -10   9      197.15      151.31     25.46 o
   7 -10   9       58.10       54.77     20.07 o
   8 -10   9        1.60       28.51     19.32 o
   9 -10   9      147.00      150.76     30.26 o
  10 -10   9      164.80      133.49     35.52 o
 -10  -9   9       10.50       -7.22     26.09 o
  -9  -9   9        0.59        6.46     16.68 o
  -8  -9   9       58.80       71.48     15.11 o
  -7  -9   9      209.54      198.29     29.42 o
  -6  -9   9      606.45      666.64     40.82 o
  -5  -9   9      407.05      445.71     31.01 o
  -4  -9   9      265.68      270.10     19.53 o
  -3  -9   9        8.63       10.71     10.14 o
  -2  -9   9      519.47      515.68     34.81 o
  -1  -9   9       61.93       70.47     13.02 o
   0  -9   9       40.71       33.33     12.07 o
   1  -9   9        0.66       -7.85      7.85 o
   2  -9   9        6.34        4.26      9.24 o
   3  -9   9        1.13       -8.30      9.57 o
   4  -9   9        3.93       31.14     13.16 o
   5  -9   9       51.26       48.26     16.61 o
   6  -9   9      131.84      121.90     17.81 o
   7  -9   9      229.59      218.61     26.28 o
   8  -9   9        0.14       -4.25     16.06 o
   9  -9   9       90.66      163.29     28.76 o
  10  -9   9      102.67      113.79     30.81 o
  11  -9   9      112.87      152.03     32.63 o
 -11  -8   9       25.52       16.65     30.53 o
 -10  -8   9        7.92        6.53     17.04 o
  -9  -8   9        0.38       -1.34     14.85 o
  -8  -8   9       22.14       24.98     14.91 o
  -7  -8   9      208.01      215.06     21.18 o
  -6  -8   9      501.31      523.46     38.14 o
  -5  -8   9      860.43      843.34     43.00 o
  -4  -8   9      313.25      320.17     41.91 o
  -3  -8   9      777.06      797.99     28.29 o
  -2  -8   9      520.98      532.92     24.48 o
  -1  -8   9       22.14       17.91      9.48 o
   0  -8   9       17.91       22.85     12.41 o
   1  -8   9       12.99        5.97     13.46 o
   2  -8   9       76.83       61.87     18.78 o
   3  -8   9       50.10       42.22     10.53 o
   4  -8   9       14.61       14.58     10.50 o
   5  -8   9       51.56       57.19     13.88 o
   6  -8   9      191.27      177.19     27.88 o
   7  -8   9       10.00       27.44     16.74 o
   8  -8   9      165.37      166.13     36.41 o
   9  -8   9       86.19      116.51     26.65 o
  10  -8   9       62.65       40.13     23.99 o
  11  -8   9       72.18       69.87     48.57 o
 -11  -7   9       42.72       28.31     27.75 o
 -10  -7   9       14.78       26.74     35.80 o
  -9  -7   9        5.73       13.89     14.11 o
  -8  -7   9       15.49        6.43     12.54 o
  -7  -7   9      462.89      396.46     36.54 o
  -6  -7   9      609.09      601.77     37.09 o
  -5  -7   9      224.13      269.20     18.45 o
  -4  -7   9      120.98      143.42     11.70 o
  -3  -7   9     2415.63     2387.19     60.09 o
  -2  -7   9      739.55      710.52     24.60 o
  -1  -7   9      146.47      165.71     19.17 o
   0  -7   9        1.91       -3.56      9.37 o
   1  -7   9        2.96        5.35      5.63 o
   2  -7   9       45.75       70.26      9.93 o
   3  -7   9       58.12       60.60     11.75 o
   4  -7   9      168.60      196.07     16.51 o
   5  -7   9      660.86      624.63     27.67 o
   6  -7   9      719.27      772.40     33.04 o
   7  -7   9        3.62        3.87     12.78 o
   8  -7   9      216.19      213.38     24.27 o
   9  -7   9      252.95      233.24     30.72 o
  10  -7   9      149.98      115.61     28.75 o
  11  -7   9      142.05      118.69     29.48 o
  12  -7   9       62.32       59.79     28.23 o
 -12  -6   9       72.63       85.90     28.56 o
 -11  -6   9      113.22       95.75     20.31 o
 -10  -6   9       56.15       50.58     16.03 o
  -9  -6   9       51.07       33.22     13.90 o
  -8  -6   9       48.26       55.15     12.73 o
  -7  -6   9      267.63      241.88     20.67 o
  -6  -6   9      463.21      464.94     16.03 o
  -5  -6   9      324.31      275.87     42.74 o
  -3  -6   9     1216.00     1159.53     25.36 o
  -2  -6   9      358.60      341.53     13.30 o
  -1  -6   9       46.56       57.35      7.27 o
   0  -6   9        7.32       12.57      7.77 o
   1  -6   9       76.43       76.67      6.91 o
   2  -6   9      203.37      189.54     18.42 o
   3  -6   9      199.89      207.32     15.08 o
   4  -6   9      190.47      186.00     16.03 o
   5  -6   9      986.32      987.28     32.49 o
   6  -6   9      258.19      269.25     22.05 o
   7  -6   9       18.46       14.86     12.74 o
   8  -6   9       95.59      103.23     23.54 o
   9  -6   9      196.17      214.62     62.72 o
  10  -6   9      156.71      111.29     52.18 o
  11  -6   9      114.40      140.63     30.15 o
  12  -6   9       76.49       98.39     31.73 o
 -12  -5   9      150.78      154.96     31.76 o
 -11  -5   9      171.61      143.34     21.57 o
 -10  -5   9      164.36      120.71     19.05 o
  -9  -5   9       56.55       36.12     12.63 o
  -8  -5   9        6.56       -7.86      9.39 o
  -7  -5   9       20.58       14.77     15.08 o
  -6  -5   9        8.10       42.17     20.62 o
  -5  -5   9      643.49      634.33     79.65 o
  -4  -5   9     1427.56     1397.10     85.48 o
  -2  -5   9      488.62      461.59     13.32 o
  -1  -5   9       17.88        9.16      5.32 o
   0  -5   9       11.79        6.95      9.62 o
   1  -5   9       56.31       52.74      5.71 o
   2  -5   9      124.47      110.37      9.49 o
   3  -5   9      917.53      903.13     28.80 o
   4  -5   9     2565.81     2659.92     54.26 o
   5  -5   9     1679.22     1751.71     58.94 o
   6  -5   9      291.79      302.02     20.25 o
   7  -5   9      280.25      314.51     21.95 o
   8  -5   9       67.87       39.31     39.13 o
   9  -5   9      115.48       99.77     31.08 o
  10  -5   9      118.83      130.04     28.13 o
  11  -5   9       73.59       36.11     23.55 o
  12  -5   9       74.98       82.52     29.62 o
 -12  -4   9      105.74       88.32     26.49 o
 -11  -4   9      285.78      239.06     24.71 o
 -10  -4   9      488.04      421.21     45.29 o
  -9  -4   9       75.21       45.45     13.20 o
  -8  -4   9        4.39        8.60      9.05 o
  -7  -4   9        3.28       -2.28      7.83 o
  -6  -4   9        2.45       -8.59     18.40 o
  -5  -4   9      587.40      621.93     29.90 o
  -4  -4   9      316.96      313.96     23.65 o
  -3  -4   9     1073.26     1085.15     68.27 o
  -2  -4   9      115.43      132.23      6.82 o
  -1  -4   9       42.51       37.92      6.11 o
   0  -4   9       62.32       65.36      7.18 o
   1  -4   9        9.69       22.42      5.05 o
   2  -4   9      306.69      303.94     13.43 o
   3  -4   9      311.32      289.72     17.40 o
   4  -4   9     2731.58     2939.18     61.34 o
   5  -4   9     1831.78     1690.06     49.32 o
   6  -4   9     2591.94     2612.29     74.16 o
   7  -4   9     1048.77     1093.68     45.35 o
   8  -4   9       72.54       88.22     34.14 o
   9  -4   9        2.56       19.34     19.82 o
  10  -4   9       82.86       89.79     25.90 o
  11  -4   9      167.90      153.84     32.34 o
  12  -4   9      159.90      147.78     33.87 o
 -12  -3   9       56.71       49.40     24.82 o
 -11  -3   9      230.51      206.70     23.91 o
 -10  -3   9      190.02      209.86     21.46 o
  -9  -3   9      127.69      118.51     17.34 o
  -8  -3   9       88.53      117.56     19.47 o
  -7  -3   9      158.05      164.38     12.16 o
  -6  -3   9      106.55      121.41      8.98 o
  -5  -3   9      189.97      223.88     32.49 o
  -4  -3   9      573.74      577.20     29.95 o
  -3  -3   9      423.80      508.11     39.30 o
  -2  -3   9       55.86       63.53      5.86 o
  -1  -3   9      169.02      186.51      9.68 o
   0  -3   9       53.51       53.51      8.02 o
   1  -3   9      107.72      120.89      7.38 o
   2  -3   9       38.40       33.65     11.00 o
   3  -3   9      421.44      415.93     24.84 o
   4  -3   9      810.08      752.58     39.36 o
   5  -3   9      192.16      198.38     17.39 o
   6  -3   9     1280.68     1295.92     46.64 o
   7  -3   9     1018.40      914.20     61.49 o
   8  -3   9      666.12      635.18     44.55 o
   9  -3   9      142.45      146.35     26.78 o
  10  -3   9        2.57       13.04     21.97 o
  11  -3   9       94.63       91.41     29.01 o
  12  -3   9      151.42      166.50     30.09 o
 -12  -2   9      138.12      180.77     31.91 o
 -11  -2   9      338.47      307.21     28.01 o
 -10  -2   9      192.65      209.31     24.85 o
  -9  -2   9        5.75        4.99     15.57 o
  -8  -2   9        4.46       14.30      8.40 o
  -7  -2   9        0.69       -6.94      6.94 o
  -6  -2   9        2.66       -3.28      7.59 o
  -5  -2   9       42.19       41.40     11.31 o
  -4  -2   9      445.10      439.74     12.08 o
  -3  -2   9      232.65      263.96      9.81 o
  -2  -2   9       49.95       58.45      6.00 o
  -1  -2   9      159.25      194.48     11.31 o
   0  -2   9       68.10       80.18      7.63 o
   1  -2   9     1374.23     1454.43     35.54 o
   2  -2   9      140.11      161.11     12.99 o
   3  -2   9      546.39      560.96     28.68 o
   4  -2   9      282.49      267.54     16.49 o
   5  -2   9      515.18      496.19     26.07 o
   6  -2   9      381.15      408.27     52.79 o
   7  -2   9      437.64      445.23     61.06 o
   8  -2   9      688.64      675.71     47.26 o
   9  -2   9      179.60      119.37     42.38 o
  10  -2   9        8.99       14.43     19.44 o
  11  -2   9       33.73       41.63     31.79 o
  12  -2   9       37.17       29.14     24.39 o
 -12  -1   9      210.77      198.28     37.47 o
 -11  -1   9      298.78      308.45     61.33 o
 -10  -1   9      233.50      239.89     23.43 o
  -9  -1   9      182.35      188.91     16.23 o
  -8  -1   9       83.00       94.77     12.75 o
  -7  -1   9      192.56      193.97     24.28 o
  -6  -1   9      437.10      402.93     22.99 o
  -5  -1   9      821.57      821.46     25.15 o
  -4  -1   9      177.52      226.40     20.11 o
  -3  -1   9       28.50       21.63      6.73 o
  -2  -1   9      222.45      268.80     11.47 o
  -1  -1   9      172.90      209.62     10.58 o
   0  -1   9        4.54        9.90      4.53 o
   1  -1   9        7.58       -0.27      6.52 o
   2  -1   9      329.27      340.22     20.92 o
   3  -1   9      807.40      804.38     25.18 o
   4  -1   9      411.04      447.28     19.79 o
   5  -1   9      795.63      768.34     33.18 o
   6  -1   9      481.29      574.73     38.55 o
   7  -1   9      591.18      561.16     35.26 o
   8  -1   9      508.28      498.35     34.69 o
   9  -1   9       16.54        6.98     18.20 o
  10  -1   9       25.45       39.20     20.74 o
  11  -1   9       55.85       62.67     24.01 o
  12  -1   9       24.55       30.81     28.65 o
 -12   0   9      161.26      142.99     57.73 o
 -11   0   9      251.69      227.48     32.86 o
 -10   0   9      190.01      217.98     19.35 o
  -9   0   9      290.78      305.94     21.34 o
  -8   0   9       16.37       13.99     10.05 o
  -7   0   9       32.88       39.18      9.75 o
  -6   0   9       65.75       61.63     12.67 o
  -5   0   9      439.27      477.54     23.76 o
  -4   0   9     1101.94     1078.38     30.03 o
  -3   0   9      395.45      388.31     18.35 o
  -2   0   9        4.77       -6.35      6.35 o
  -1   0   9     1027.91      995.34     19.41 o
   0   0   9      606.98      576.78     16.67 o
   1   0   9       64.62       65.71      8.41 o
   2   0   9      107.70      107.48     10.29 o
   3   0   9        2.26       -6.64      6.64 o
   4   0   9      520.66      524.63     22.02 o
   5   0   9      805.67      848.44     30.33 o
   6   0   9      630.63      631.69     28.67 o
   7   0   9      917.47      979.00     57.14 o
   8   0   9      343.69      346.58     30.36 o
   9   0   9       10.20       10.24     33.68 o
  10   0   9       46.34       14.89     19.94 o
  11   0   9       48.57       57.54     23.47 o
 -12   1   9       85.02       93.02     30.09 o
 -11   1   9      119.96       90.59     47.18 o
 -10   1   9      392.23      450.89     70.69 o
  -9   1   9      298.50      305.91     29.48 o
  -8   1   9        6.79       13.97     12.39 o
  -7   1   9        0.32        4.04     11.70 o
  -6   1   9      131.26      131.70     15.89 o
  -5   1   9      147.28      125.32     15.39 o
  -4   1   9       12.13       -5.27      9.13 o
  -3   1   9       59.08       56.49     11.24 o
  -2   1   9      395.09      412.43     13.56 o
  -1   1   9      776.61      764.27     19.89 o
   0   1   9      860.37      827.51     21.09 o
   1   1   9      218.96      215.49     11.78 o
   2   1   9       74.30       87.44     18.25 o
   3   1   9       23.63       19.36      9.30 o
   4   1   9      982.50      948.63     31.19 o
   5   1   9      743.77      767.16     31.37 o
   6   1   9     1107.52     1120.17     60.66 o
   7   1   9     1157.02     1050.62     39.97 o
   8   1   9      433.39      419.94     36.77 o
   9   1   9       48.78       65.01     21.00 o
  10   1   9        9.28       19.91     21.83 o
  11   1   9       41.46       12.35     22.04 o
 -11   2   9      197.04      198.48     26.88 o
 -10   2   9      465.15      520.68     39.78 o
  -9   2   9      104.16       97.02     19.35 o
  -8   2   9      219.39      206.25     18.97 o
  -7   2   9      121.59      122.64     18.00 o
  -6   2   9       21.77       26.10     13.16 o
  -5   2   9      343.78      284.45     21.65 o
  -4   2   9      296.17      310.06     21.94 o
  -3   2   9       93.47       89.27     10.31 o
  -2   2   9      836.96      829.71     25.53 o
  -1   2   9     1724.20     1685.02     37.29 o
   0   2   9     2000.33     1889.44     39.62 o
   1   2   9      317.17      347.15     15.71 o
   2   2   9      167.01      141.73     11.14 o
   3   2   9      265.32      259.75     18.73 o
   4   2   9      690.71      717.94     39.71 o
   5   2   9     1196.11     1156.14     39.63 o
   6   2   9     1685.29     1626.62     50.10 o
   7   2   9      860.22      792.47     38.32 o
   8   2   9      266.94      283.02     25.77 o
   9   2   9       37.28       43.91     20.94 o
  10   2   9        0.01       -9.90     21.34 o
  11   2   9        6.47       28.95     30.40 o
 -11   3   9      246.25      269.94     50.79 o
 -10   3   9      174.31      201.57     26.04 o
  -9   3   9       82.02      100.57     23.31 o
  -8   3   9      206.12      212.27     51.08 o
  -7   3   9      139.65      137.49     26.27 o
  -6   3   9        0.00       29.55     14.70 o
  -5   3   9        3.09       -4.26     12.14 o
  -4   3   9        0.03      -10.27     11.29 o
  -3   3   9      301.05      300.70     22.74 o
  -2   3   9        7.63       10.63      9.25 o
  -1   3   9        6.42        0.08      8.83 o
   0   3   9      526.24      543.65     27.05 o
   1   3   9      848.45      801.99     28.37 o
   2   3   9      135.99      128.81     13.10 o
   3   3   9      134.74      151.33     16.19 o
   4   3   9       90.27       93.17     17.52 o
   5   3   9      588.40      615.30     33.10 o
   6   3   9      777.42      790.94     39.90 o
   7   3   9      637.63      714.64     37.79 o
   8   3   9      293.06      310.55     31.93 o
   9   3   9       36.43       29.27     50.27 o
  10   3   9        1.70      -19.09     40.74 o
 -11   4   9      151.71      131.46     33.11 o
 -10   4   9       82.09       81.47     35.03 o
  -9   4   9      114.24      121.22     28.05 o
  -8   4   9       80.38       49.56     18.54 o
  -7   4   9        4.12       -0.86     20.26 o
  -6   4   9        0.10       66.17     68.83 o
  -5   4   9        0.50        2.91     18.00 o
  -4   4   9       48.16       12.76     17.42 o
  -3   4   9      447.94      458.95     26.40 o
  -2   4   9      292.74      318.58     22.81 o
  -1   4   9     1050.61     1046.25     33.84 o
   0   4   9      234.28      252.74     18.86 o
   1   4   9       10.64       -7.98     11.07 o
   2   4   9      146.55       91.46     14.46 o
   3   4   9      109.39      114.03     16.12 o
   4   4   9      202.69      205.71     21.73 o
   5   4   9      410.22      381.36     27.69 o
   6   4   9      244.25      268.97     28.36 o
   7   4   9      195.76      190.34     27.72 o
   8   4   9      168.37      187.20     29.01 o
   9   4   9       77.39       72.51     25.64 o
 -10   5   9       47.73       45.88     22.40 o
  -9   5   9       93.16       69.48     21.46 o
  -8   5   9       42.99       11.30     17.78 o
  -7   5   9        0.11       -3.26     21.52 o
  -6   5   9        0.12       -1.25     21.25 o
  -5   5   9        5.03        5.89     21.14 o
  -4   5   9      235.67      219.66     28.41 o
  -3   5   9      138.93      152.41     19.48 o
  -2   5   9      164.36      146.12     19.27 o
  -1   5   9      479.83      480.33     47.75 o
   0   5   9      708.19      735.94     35.34 o
   1   5   9      243.99      221.46     19.65 o
   2   5   9       60.94       50.29     14.67 o
   3   5   9      192.60      173.69     26.00 o
   4   5   9      422.80      394.97     46.37 o
   5   5   9      338.98      357.52     37.27 o
   6   5   9      133.25      142.09     33.63 o
   7   5   9       61.86       89.30     31.21 o
   8   5   9       65.22       50.72     33.20 o
   9   5   9        4.62       33.30     43.30 o
  -9   6   9       59.14       59.71     21.95 o
  -8   6   9        1.36       -9.38     24.74 o
  -7   6   9        1.63       12.29     18.70 o
  -6   6   9        0.40       -1.04     24.13 o
  -5   6   9        4.54      -16.41     22.54 o
  -4   6   9       13.90       27.02     24.03 o
  -3   6   9       72.96       40.24     21.31 o
  -2   6   9      592.91      575.48     33.86 o
  -1   6   9      707.23      736.19     37.65 o
   0   6   9      790.87      908.26     41.66 o
   1   6   9      368.39      321.43     50.77 o
   2   6   9       61.67       47.64     25.97 o
   3   6   9       47.25       34.03     26.39 o
   4   6   9      215.92      199.96     31.43 o
   5   6   9      159.25      145.52     28.75 o
   6   6   9       78.05       32.72     28.32 o
   7   6   9      120.50       68.00     34.54 o
   8   6   9       33.70       -5.00     41.07 o
  -8   7   9        0.69       -1.38     48.57 o
  -7   7   9        1.08       24.35     20.49 o
  -6   7   9        4.07        8.58     25.42 o
  -5   7   9        2.21       -6.09     24.54 o
  -4   7   9       15.33       -0.20     23.81 o
  -3   7   9       89.71      130.22     24.55 o
  -2   7   9      147.66      164.12     36.36 o
  -1   7   9      471.30      455.73     68.04 o
   0   7   9      941.21      804.32     85.70 o
   1   7   9      869.84      768.07     59.61 o
   2   7   9      332.14      285.83     64.67 o
   3   7   9       12.86        2.36     33.58 o
   4   7   9       12.86        1.92     28.75 o
   5   7   9       51.70       64.94     43.30 o
   6   7   9      136.69      158.75     51.62 o
   7   7   9      203.08      292.52     62.72 o
  -7   8   9       10.92       -4.83     26.92 o
  -6   8   9        2.48       -0.56     48.29 o
  -5   8   9       14.03      -44.96     44.96 o
  -4   8   9        0.23      -37.74     40.52 o
  -3   8   9        0.62       -1.67     41.07 o
  -2   8   9       88.79       68.76     28.14 o
  -1   8   9      366.58      383.65     43.87 o
   0   8   9      502.16      501.22     64.39 o
   1   8   9      356.62      334.70     57.73 o
   2   8   9       68.07       67.72     39.96 o
   3   8   9       36.26       52.18     38.30 o
   4   8   9       18.99       -3.89     33.86 o
   5   8   9        4.35       31.08     40.52 o
  -5   9   9        0.32      -46.63     46.63 o
  -4   9   9        0.07       30.53     49.40 o
  -3   9   9        2.47      -45.52     45.52 o
  -2   9   9       12.39       17.24     29.79 o
  -1   9   9       71.14       49.48     30.27 o
   0   9   9      283.40      195.38     51.62 o
   1   9   9      267.40      214.81     51.62 o
   2   9   9      122.20      207.59     51.07 o
   3   9   9       52.25       -0.56     39.96 o
   1 -16  10       45.27       54.40     44.41 o
  -3 -15  10        0.44      -24.25     25.04 o
  -2 -15  10       14.50       17.19     55.23 o
  -1 -15  10       34.55       32.86     58.00 o
   0 -15  10       17.78       37.35     28.80 o
   1 -15  10       39.00        8.54     26.37 o
   2 -15  10       46.24       55.51     41.07 o
   3 -15  10       38.29        5.55     41.07 o
   4 -15  10        9.75        6.11     38.30 o
   5 -15  10        6.00      -28.31     37.19 o
  -5 -14  10        0.88        5.35     22.94 o
  -4 -14  10        4.44       -9.63     23.74 o
  -3 -14  10        0.61      -22.26     22.26 o
  -2 -14  10       28.63       13.98     23.59 o
  -1 -14  10       70.66       52.78     25.76 o
   0 -14  10       91.63      136.36     30.98 o
   1 -14  10       94.06       42.28     43.02 o
   2 -14  10       57.01      124.95     52.18 o
   3 -14  10      101.08       53.84     37.74 o
   4 -14  10       39.32       39.96     36.08 o
   5 -14  10       21.01      -11.10     34.97 o
   6 -14  10       85.89       15.39     31.28 o
   7 -14  10       64.28       50.98     34.50 o
  -7 -13  10       20.32        8.88     28.86 o
  -6 -13  10        3.61       -1.11     28.31 o
  -5 -13  10        7.22       20.26     22.76 o
  -4 -13  10       18.70        0.00     21.19 o
  -3 -13  10        0.77      -18.40     18.40 o
  -2 -13  10       29.30       28.10     21.97 o
  -1 -13  10       37.65       21.35     24.42 o
   0 -13  10      202.49      199.24     31.39 o
   1 -13  10      265.63      204.26     32.57 o
   2 -13  10      496.37      553.13    102.13 o
   3 -13  10      435.50      455.15     45.88 o
   4 -13  10      116.87      122.67     44.96 o
   5 -13  10        5.27        4.44     32.19 o
   6 -13  10       60.43       43.71     32.74 o
   7 -13  10      120.85      116.62     37.01 o
   8 -13  10       87.90       80.42     29.04 o
  -8 -12  10        0.16       44.96     31.64 o
  -7 -12  10        0.11       -1.67     25.53 o
  -6 -12  10        0.52      -11.10     25.53 o
  -5 -12  10        0.06      -17.94     17.94 o
  -4 -12  10        0.16       -2.41     23.59 o
  -3 -12  10        6.90      -16.65     16.65 o
  -2 -12  10        0.15      -19.68     21.93 o
  -1 -12  10       92.68      109.19     24.18 o
   0 -12  10      166.21      125.99     25.11 o
   1 -12  10      326.27      285.77     33.75 o
   2 -12  10      767.85      717.95     77.99 o
   3 -12  10      820.11      731.70     75.49 o
   4 -12  10      253.22      281.38     32.98 o
   5 -12  10        6.77      -16.45     30.25 o
   6 -12  10       34.95       13.26     28.54 o
   7 -12  10      102.48      150.81     49.94 o
   8 -12  10       37.35       40.03     25.90 o
   9 -12  10       15.83       31.22     39.41 o
  -9 -11  10        2.25       26.64     29.42 o
  -8 -11  10        0.77        8.33     26.09 o
  -7 -11  10        2.76       -8.83     16.75 o
  -6 -11  10       52.15       22.46     17.70 o
  -5 -11  10       73.31       44.24     15.57 o
  -4 -11  10        5.72       -3.74     15.47 o
  -3 -11  10       19.51       -4.72     12.34 o
  -2 -11  10      155.69      129.40     18.04 o
  -1 -11  10      202.93      253.15     32.59 o
   0 -11  10       28.48       40.85     14.50 o
   1 -11  10      448.45      519.08     61.61 o
   2 -11  10      976.07     1011.09    137.10 o
   3 -11  10      683.21      719.96     35.88 o
   4 -11  10      290.34      299.25     42.54 o
   5 -11  10       57.15       66.11     19.20 o
   6 -11  10       27.80       11.36     17.41 o
   7 -11  10       51.45       70.18     20.56 o
   8 -11  10        5.67       24.74     21.65 o
   9 -11  10       35.38       81.59     34.97 o
  10 -11  10        9.62       60.50     46.07 o
  -9 -10  10       10.47       -7.66     39.69 o
  -8 -10  10       29.97       22.76     14.37 o
  -7 -10  10       10.36       -4.96     15.68 o
  -6 -10  10       17.54        7.69     16.08 o
  -5 -10  10      138.74      126.23     17.06 o
  -4 -10  10      146.62      155.94     17.19 o
  -3 -10  10       40.33       69.09     13.85 o
  -2 -10  10      146.41      161.13     20.97 o
  -1 -10  10       29.13       30.54     12.85 o
   0 -10  10      492.62      520.51     29.46 o
   1 -10  10     1181.95     1227.07     44.47 o
   2 -10  10      793.99      871.85     52.50 o
   3 -10  10      205.37      262.47     34.00 o
   4 -10  10      247.33      224.41     22.54 o
   5 -10  10      124.63      143.98     21.02 o
   6 -10  10        2.10       17.50     21.26 o
   7 -10  10        8.50        5.45     17.30 o
   8 -10  10       17.81       23.44     21.32 o
   9 -10  10       16.32       10.49     22.55 o
  10 -10  10        4.23       -3.38     31.36 o
 -10  -9  10        0.03       -7.58     16.08 o
  -9  -9  10        1.80       -4.29     15.08 o
  -8  -9  10       15.30       19.62     14.29 o
  -7  -9  10        4.16       -5.27     12.95 o
  -6  -9  10        0.31       -2.86     12.09 o
  -5  -9  10        8.23        7.15     10.77 o
  -4  -9  10       44.70       46.45     16.92 o
  -3  -9  10      107.37      116.29     23.59 o
  -2  -9  10        7.43        2.90     15.07 o
  -1  -9  10       44.18       38.54     11.64 o
   0  -9  10      103.27      109.58     14.93 o
   1  -9  10      854.91      748.56     32.70 o
   2  -9  10      863.65      903.26     30.21 o
   3  -9  10      436.87      545.48     43.08 o
   4  -9  10      178.71      201.83     21.24 o
   5  -9  10       28.97       46.09     15.99 o
   6  -9  10        0.67       -9.87     13.22 o
   7  -9  10        2.65        0.42     15.53 o
   8  -9  10       29.54       45.02     26.92 o
   9  -9  10        8.20        6.30     20.79 o
  10  -9  10        2.25       16.83     31.36 o
  11  -9  10        0.01       -5.06     25.48 o
 -11  -8  10        0.07       19.98     24.98 o
 -10  -8  10        3.12        0.34     20.81 o
  -9  -8  10       12.98        5.22     14.11 o
  -8  -8  10        3.31        7.55     12.72 o
  -7  -8  10       26.11       30.37     12.32 o
  -6  -8  10      131.57       95.42     13.68 o
  -5  -8  10      235.58      242.76     15.88 o
  -4  -8  10       31.64       26.97      9.60 o
  -3  -8  10        2.05       12.77     13.87 o
  -2  -8  10       46.34       64.52     10.99 o
  -1  -8  10      618.60      573.44     25.79 o
   0  -8  10      605.45      570.02     43.56 o
   1  -8  10      517.33      523.13     19.64 o
   2  -8  10       94.67      100.85     15.26 o
   3  -8  10      223.45      261.01     24.84 o
   4  -8  10      324.12      294.63     23.08 o
   5  -8  10      352.79      365.34     23.71 o
   6  -8  10      120.29      110.22     16.57 o
   7  -8  10       35.22       36.13     20.31 o
   8  -8  10       50.94        4.86     18.93 o
   9  -8  10        8.49        7.85     21.72 o
  10  -8  10        2.31       34.00     44.13 o
  11  -8  10        0.62       27.07     42.74 o
 -11  -7  10        7.88        2.33     17.46 o
 -10  -7  10        1.11       13.88     14.91 o
  -9  -7  10       11.99       28.03     13.74 o
  -8  -7  10       11.36        8.46     12.77 o
  -7  -7  10        0.73       18.09     13.88 o
  -6  -7  10       17.53       10.32      9.04 o
  -5  -7  10      475.08      422.99     21.59 o
  -4  -7  10      310.02      333.03     18.44 o
  -3  -7  10     1822.00     1799.05     70.14 o
  -2  -7  10      141.24      123.79     11.32 o
  -1  -7  10       57.61       55.61      9.80 o
   0  -7  10      999.11     1035.11     41.71 o
   1  -7  10     2104.73     2059.65     57.02 o
   2  -7  10     2141.14     2111.95     49.90 o
   3  -7  10     1280.82     1347.43     40.30 o
   4  -7  10      461.77      475.78     24.81 o
   5  -7  10      451.78      470.52     25.26 o
   6  -7  10      195.01      197.11     18.75 o
   7  -7  10       31.63        9.55     17.07 o
   8  -7  10       25.69       23.75     19.98 o
   9  -7  10       26.07       46.82     29.97 o
  10  -7  10        0.53      -11.89     26.64 o
  11  -7  10        1.20       -9.37     22.54 o
 -11  -6  10       35.48       19.90     15.43 o
 -10  -6  10       22.04       13.32     14.24 o
  -9  -6  10        8.95       17.21     11.95 o
  -8  -6  10       10.35        3.04      9.87 o
  -7  -6  10        0.36       11.40     12.19 o
  -6  -6  10       67.57       69.29     23.68 o
  -5  -6  10       53.10       94.36     33.86 o
  -3  -6  10     1750.26     1651.64     77.92 o
  -2  -6  10      120.61      154.24      9.21 o
  -1  -6  10        6.70        5.50      6.14 o
   0  -6  10      408.32      458.19     28.46 o
   1  -6  10      619.38      627.86     26.68 o
   2  -6  10     1609.38     1596.15     40.11 o
   3  -6  10     2188.97     2165.74     52.82 o
   4  -6  10     1832.05     1919.35     43.99 o
   5  -6  10     2227.94     2208.05     54.75 o
   6  -6  10      149.51      190.63     22.18 o
   7  -6  10      110.49       83.88     25.92 o
   8  -6  10      122.62      165.57     48.57 o
   9  -6  10       34.12      -11.06     20.47 o
  10  -6  10        1.72       15.36     48.85 o
  11  -6  10        6.07        5.79     22.75 o
 -11  -5  10        2.72        9.72     23.22 o
 -10  -5  10        9.56        0.10     12.57 o
  -9  -5  10       10.58        0.64     10.86 o
  -8  -5  10        5.30        2.06      9.18 o
  -7  -5  10       12.60        8.36     20.93 o
  -6  -5  10      414.28      411.82     53.01 o
  -5  -5  10      194.21      223.93     21.98 o
  -4  -5  10     2183.03     2097.11     91.31 o
  -2  -5  10      513.79      556.06     21.50 o
  -1  -5  10      170.99      197.65     14.66 o
   0  -5  10     1021.45     1043.84     34.61 o
   1  -5  10     1108.08     1125.34     25.82 o
   2  -5  10     1084.07     1039.19     26.51 o
   3  -5  10     1625.26     1555.94     36.02 o
   4  -5  10     2421.97     2359.30     61.85 o
   5  -5  10     1653.65     1577.64     52.32 o
   6  -5  10       47.19       73.64     17.77 o
   7  -5  10       22.74        7.21     14.91 o
   8  -5  10       16.59        6.09     19.40 o
   9  -5  10       14.80       46.06     22.17 o
  10  -5  10        6.64        0.14     21.76 o
  11  -5  10        4.95       -1.76     34.69 o
 -12  -4  10       21.85       33.65     21.99 o
 -11  -4  10        0.40       -7.48     14.48 o
 -10  -4  10        2.37       21.69     12.69 o
  -9  -4  10       23.89       32.29     12.43 o
  -8  -4  10       56.86       54.53     10.60 o
  -7  -4  10      151.72      140.03     28.04 o
  -6  -4  10      274.94      311.36     22.95 o
  -5  -4  10     1191.50     1204.40     44.08 o
  -4  -4  10     2343.49     2307.49     69.05 o
  -3  -4  10     1605.55     1579.17     47.71 o
  -2  -4  10      360.45      375.66     17.97 o
  -1  -4  10      175.17      181.19     10.92 o
   0  -4  10     1252.96     1252.64     32.45 o
   1  -4  10      570.78      550.83     14.74 o
   2  -4  10      681.21      649.18     23.98 o
   3  -4  10     1546.46     1520.44     41.05 o
   4  -4  10     3221.93     3170.60     72.69 o
   5  -4  10      890.07      852.85     46.90 o
   6  -4  10       45.13       44.34     17.12 o
   7  -4  10        9.34       -0.93     16.70 o
   8  -4  10       26.53       14.95     19.97 o
   9  -4  10        0.30        1.69     19.58 o
  10  -4  10        0.08       -6.85     21.58 o
  11  -4  10       12.45        1.99     25.74 o
  12  -4  10       23.94       39.96     39.96 o
 -12  -3  10        7.71        0.55     21.34 o
 -11  -3  10       19.72       16.31     18.27 o
 -10  -3  10        0.64       18.05     12.89 o
  -9  -3  10       22.52       36.30     12.38 o
  -8  -3  10       21.89       26.96     10.12 o
  -7  -3  10        7.36        6.70      7.97 o
  -6  -3  10      113.41      122.52      9.75 o
  -5  -3  10     2888.46     2851.76     80.53 o
  -4  -3  10     2949.12     2909.77    114.58 o
  -3  -3  10     2888.01     2859.31     46.00 o
  -2  -3  10      429.57      433.63     13.34 o
  -1  -3  10      669.86      730.43     20.64 o
   0  -3  10     1498.45     1581.79     38.44 o
   1  -3  10      191.12      189.88      9.27 o
   2  -3  10      557.04      532.67     22.43 o
   3  -3  10     1513.79     1458.86     40.35 o
   4  -3  10      456.00      444.34     24.47 o
   5  -3  10        8.82       -8.74     13.77 o
   6  -3  10       35.82       14.18     13.90 o
   7  -3  10        1.29       16.30     17.46 o
   8  -3  10       11.12       -4.71     18.22 o
   9  -3  10        8.01        3.71     20.21 o
  10  -3  10        2.20       20.79     23.46 o
  11  -3  10       29.53       47.35     40.99 o
 -12  -2  10        3.31       10.47     23.70 o
 -11  -2  10       37.04       28.04     16.16 o
 -10  -2  10       46.31       34.31     14.50 o
  -9  -2  10       12.26       13.32     16.42 o
  -8  -2  10       85.17       61.38     12.02 o
  -7  -2  10       29.99       28.73      8.26 o
  -6  -2  10     1255.49     1285.53     36.93 o
  -5  -2  10     2143.14     2098.36     46.02 o
  -4  -2  10     2572.92     2528.31     46.55 o
  -3  -2  10     3882.62     3822.57     67.21 o
  -2  -2  10     1821.14     1823.78     30.72 o
  -1  -2  10       14.53        2.87      6.49 o
   0  -2  10      111.19      124.61      9.27 o
   1  -2  10      405.52      414.78     17.58 o
   2  -2  10     1257.50     1188.79     35.25 o
   3  -2  10     1189.45     1064.04     33.38 o
   4  -2  10      517.30      545.69     27.24 o
   5  -2  10      214.66      226.92     22.55 o
   6  -2  10        8.58       16.37     14.62 o
   7  -2  10       25.99       25.43     19.83 o
   8  -2  10        0.17       14.21     17.56 o
   9  -2  10       43.86       61.03     20.94 o
  10  -2  10       25.35       33.88     21.59 o
  11  -2  10       35.91       75.66     25.38 o
 -12  -1  10        0.16      -26.48     41.91 o
 -11  -1  10       36.31       38.24     22.19 o
 -10  -1  10      108.85       96.78     18.18 o
  -9  -1  10       70.47       48.30     14.99 o
  -8  -1  10       50.18       16.46     12.24 o
  -7  -1  10       24.29       35.19     11.43 o
  -6  -1  10     1884.64     1922.54     85.16 o
  -5  -1  10     2476.27     2486.66     53.89 o
  -4  -1  10     4013.65     3967.40     78.21 o
  -3  -1  10     3245.36     3266.35     58.71 o
  -2  -1  10     1213.83     1185.38     27.63 o
  -1  -1  10      411.45      435.23     17.08 o
   0  -1  10       59.95       65.84      6.19 o
   1  -1  10      143.65      147.74     10.66 o
   2  -1  10     1174.86     1137.06     31.16 o
   3  -1  10      487.66      495.84     22.92 o
   4  -1  10      402.49      383.26     23.52 o
   5  -1  10       92.53       93.44     15.61 o
   6  -1  10       38.58       56.47     15.43 o
   7  -1  10        1.92      -13.72     19.53 o
   8  -1  10        3.64        1.09     16.98 o
   9  -1  10       47.25       55.32     21.88 o
  10  -1  10       30.36       28.91     21.05 o
  11  -1  10       78.54       84.54     28.30 o
 -11   0  10        3.43        8.65     20.47 o
 -10   0  10       44.62       29.94     15.13 o
  -9   0  10        3.20       13.59     13.64 o
  -8   0  10        6.52        2.76     11.04 o
  -7   0  10       87.55       92.46     14.86 o
  -6   0  10       28.14       48.71     12.32 o
  -5   0  10      448.37      470.39     27.88 o
  -4   0  10     3231.85     3169.78     66.29 o
  -3   0  10     3660.23     3664.65     78.20 o
  -2   0  10     2969.95     2901.15     56.85 o
  -1   0  10     1168.74     1183.31     22.27 o
   0   0  10      101.87      124.94     10.20 o
   1   0  10      337.88      346.78     16.95 o
   2   0  10      470.18      440.57     18.59 o
   3   0  10      472.12      528.26     21.16 o
   4   0  10      187.43      178.56     18.96 o
   5   0  10        0.68        0.77     11.83 o
   6   0  10        3.24       25.66     15.79 o
   7   0  10       61.21       35.83     18.12 o
   8   0  10        2.09      -19.66     21.53 o
   9   0  10        3.97        9.92     21.70 o
  10   0  10       26.09       25.15     21.21 o
  11   0  10       76.62       83.74     26.79 o
 -11   1  10       27.25       25.95     23.70 o
 -10   1  10       44.46       20.16     22.27 o
  -9   1  10        1.73      -11.05     11.05 o
  -8   1  10       67.54       23.99     14.42 o
  -7   1  10      138.47      141.62     17.82 o
  -6   1  10       19.88       16.77     12.01 o
  -5   1  10      208.40      212.25     19.00 o
  -4   1  10      415.67      410.89     21.79 o
  -3   1  10      921.94      888.03     29.42 o
  -2   1  10     2261.99     2270.28     44.66 o
  -1   1  10     1979.24     1924.67     36.81 o
   0   1  10      644.39      640.67     28.43 o
   1   1  10        2.46        5.52      7.22 o
   2   1  10      274.15      285.69     17.79 o
   3   1  10      656.54      650.61     36.86 o
   4   1  10       98.36      103.88     14.98 o
   5   1  10       30.77       41.17     13.46 o
   6   1  10        0.12       21.12     15.36 o
   7   1  10       23.08       34.59     17.15 o
   8   1  10        7.51        0.46     16.43 o
   9   1  10        8.02       -2.62     19.50 o
  10   1  10       21.36       29.78     28.17 o
 -11   2  10       79.20       67.26     29.97 o
 -10   2  10       85.47       81.96     20.08 o
  -9   2  10        1.56       17.66     16.14 o
  -8   2  10      110.94       72.71     17.70 o
  -7   2  10       14.36       -6.33     18.92 o
  -6   2  10       18.80       27.80     13.76 o
  -5   2  10      379.32      383.48     31.81 o
  -4   2  10      426.70      432.80     26.24 o
  -3   2  10      280.24      337.78     29.84 o
  -2   2  10      325.41      306.14     16.29 o
  -1   2  10      322.03      344.94     23.12 o
   0   2  10        3.45        5.19      9.76 o
   1   2  10        4.15        4.80      8.89 o
   2   2  10        6.97       -7.18     10.29 o
   3   2  10        1.21       -0.93     11.02 o
   4   2  10        6.14       -8.27     11.82 o
   5   2  10        0.89        0.60     14.82 o
   6   2  10        5.64       15.70     15.36 o
   7   2  10       28.37       34.77     18.83 o
   8   2  10       55.16       84.98     22.30 o
   9   2  10        8.55       20.02     23.56 o
  10   2  10        5.92       10.18     23.74 o
 -10   3  10       82.09       77.80     28.50 o
  -9   3  10       28.37       26.25     17.87 o
  -8   3  10        6.15        9.48     17.00 o
  -7   3  10        0.81      -18.89     18.89 o
  -6   3  10       81.55       98.30     29.95 o
  -5   3  10      247.93      245.33     26.72 o
  -4   3  10      542.83      579.88     32.93 o
  -3   3  10     1109.24     1139.02     45.59 o
  -2   3  10     1253.23     1266.82     53.04 o
  -1   3  10       12.93        9.25     11.01 o
   0   3  10       60.19       37.91     14.08 o
   1   3  10      111.20      127.95     16.26 o
   2   3  10      188.61      172.65     17.11 o
   3   3  10        4.53       -7.11     12.38 o
   4   3  10      110.78       78.33     22.03 o
   5   3  10      260.49      240.04     24.15 o
   6   3  10       93.44      115.87     21.07 o
   7   3  10       49.56       67.22     18.71 o
   8   3  10       83.72       76.41     24.30 o
   9   3  10        9.51       -9.27     21.90 o
 -10   4  10       75.32      108.96     23.75 o
  -9   4  10       39.93       68.30     21.57 o
  -8   4  10       42.68       35.61     18.86 o
  -7   4  10       12.98       30.78     22.38 o
  -6   4  10       15.33       14.89     24.42 o
  -5   4  10      219.79      217.86     36.30 o
  -4   4  10      639.05      703.61     43.43 o
  -3   4  10     1409.50     1484.01     59.42 o
  -2   4  10     1189.26     1213.96     52.40 o
  -1   4  10      204.55      201.45     18.31 o
   0   4  10      178.06      185.14     18.24 o
   1   4  10        1.26       12.69     14.53 o
   2   4  10        0.29       -1.63     14.50 o
   3   4  10       43.05       56.03     21.27 o
   4   4  10        5.71      -14.83     14.83 o
   5   4  10       11.40       12.10     17.83 o
   6   4  10       21.06       39.63     18.06 o
   7   4  10       35.90       21.88     21.37 o
   8   4  10       42.93       20.41     22.64 o
   9   4  10        7.86       -7.66     27.11 o
  -9   5  10      110.98       92.22     23.52 o
  -8   5  10       75.49       74.58     22.10 o
  -7   5  10        5.71        7.56     21.56 o
  -6   5  10        5.08       -9.64     22.76 o
  -5   5  10      183.92      169.33     31.87 o
  -4   5  10      724.18      701.68     46.19 o
  -3   5  10     1136.21     1130.05     60.20 o
  -2   5  10      310.14      375.10     27.19 o
  -1   5  10      422.15      443.93     28.85 o
   0   5  10       82.06       76.48     22.03 o
   1   5  10       23.03       21.25     16.82 o
   2   5  10        3.32        1.00     31.64 o
   3   5  10       16.88      -19.12     19.12 o
   4   5  10       71.63       65.87     48.19 o
   5   5  10       27.77       42.67     38.97 o
   6   5  10        0.50       18.68     27.52 o
   7   5  10       30.95       26.28     29.46 o
   8   5  10       24.86       42.18     43.85 o
  -8   6  10       69.07       70.58     23.22 o
  -7   6  10       54.26       76.17     31.60 o
  -6   6  10        1.68        8.44     24.54 o
  -5   6  10      166.04      154.55     32.50 o
  -4   6  10      476.25      512.68     48.44 o
  -3   6  10      382.50      421.35     38.52 o
  -2   6  10      469.73      418.52     38.05 o
  -1   6  10      706.05      694.40     38.04 o
   0   6  10       69.05      114.81     34.41 o
   1   6  10        7.04       28.71     36.08 o
   2   6  10        0.47       18.88     25.38 o
   3   6  10        9.00       13.36     46.90 o
   4   6  10        0.01       24.43     28.62 o
   5   6  10        0.46      -23.13     23.13 o
   6   6  10       26.92       16.15     32.13 o
   7   6  10       86.84      -34.97     34.97 o
  -7   7  10       67.62       61.40     30.68 o
  -6   7  10        0.05      -43.85     43.85 o
  -5   7  10       29.40      -42.74     42.74 o
  -4   7  10       66.91       88.26     51.62 o
  -3   7  10       98.69       93.25     48.85 o
  -2   7  10      499.15      449.60     69.38 o
  -1   7  10      314.28      363.10     94.64 o
   0   7  10       28.09        4.30     28.05 o
   1   7  10        7.65      -20.54     41.63 o
   2   7  10       16.54      -27.90     27.90 o
   3   7  10        6.02      -28.22     28.22 o
   4   7  10        4.99      -20.63     53.01 o
   5   7  10       26.49      -11.66     37.19 o
  -5   8  10        0.91        4.44     50.51 o
  -4   8  10        1.74      -47.18     47.18 o
  -3   8  10       13.83      -14.99     46.63 o
   0   8  10       16.03      -21.09     34.97 o
   1   8  10        5.25       11.66     36.08 o
   2   8  10        0.17       16.10     36.63 o
   3   8  10        0.69        4.44     38.85 o
   0   9  10        0.40       18.87     36.08 o
  -3 -15  11       22.93        4.08     25.31 o
  -2 -15  11       27.19        7.81     36.08 o
  -1 -15  11       22.58       67.43     36.91 o
   0 -15  11       40.27       11.40     27.44 o
   1 -15  11       56.27       85.35     29.37 o
   2 -15  11       24.62       48.85     37.19 o
   3 -15  11        8.15       19.98     36.63 o
   4 -15  11        1.51        1.67     40.52 o
  -5 -14  11        0.09       49.96     31.64 o
  -4 -14  11       21.34       13.88     31.08 o
  -3 -14  11      104.98       83.54     26.69 o
  -2 -14  11       95.85       57.82     71.05 o
  -1 -14  11      101.97      102.04     28.85 o
   0 -14  11      120.02      118.56     29.82 o
   1 -14  11       13.88       -0.89     22.44 o
   2 -14  11        1.69       -9.90     22.80 o
   3 -14  11       10.16       -7.22     36.08 o
   4 -14  11       12.24       -2.22     35.52 o
   5 -14  11        9.68       13.32     37.19 o
   6 -14  11       23.72       13.52     31.28 o
  -6 -13  11       46.57       39.96     32.75 o
  -5 -13  11       73.28       29.97     29.42 o
  -4 -13  11        3.31       -2.42     26.92 o
  -3 -13  11       49.38        4.81     41.35 o
  -2 -13  11      145.24      129.87     27.66 o
  -1 -13  11      320.21      304.80     37.74 o
   0 -13  11      297.17      281.12     63.83 o
   1 -13  11      112.75      155.46     30.21 o
   2 -13  11       45.23       43.55     25.44 o
   3 -13  11        0.09       -0.52     21.39 o
   4 -13  11        4.71      -24.98     31.64 o
   5 -13  11        3.94       10.55     34.41 o
   6 -13  11       21.21       11.58     30.14 o
   7 -13  11       39.59       66.05     42.18 o
  -7 -12  11       29.65       31.08     27.75 o
  -6 -12  11      192.15      139.32     36.08 o
  -5 -12  11      100.94       94.81     23.59 o
  -4 -12  11        6.44      -13.56     14.19 o
  -3 -12  11       30.17       29.21     15.57 o
  -2 -12  11       93.93       98.35     26.92 o
  -1 -12  11      207.71      221.71     80.76 o
   0 -12  11      150.54      159.42     35.80 o
   1 -12  11      189.46      175.89     50.23 o
   2 -12  11       61.46       67.52     41.91 o
   3 -12  11        0.10        6.76     22.75 o
   4 -12  11        4.65        7.03     48.85 o
   5 -12  11        2.83       16.65     31.64 o
   6 -12  11        2.70      -17.51     17.51 o
   7 -12  11       27.06       26.01     23.87 o
   8 -12  11       52.80       37.16     44.96 o
  -8 -11  11       40.47       27.63     20.54 o
  -7 -11  11      184.99      152.72     23.93 o
  -6 -11  11      331.76      359.92     38.85 o
  -5 -11  11       91.67      110.17     21.78 o
  -4 -11  11        0.62        0.10     13.01 o
  -3 -11  11       25.78       30.80     24.53 o
  -2 -11  11       83.54      111.73     17.17 o
  -1 -11  11       64.12       44.33     14.93 o
   0 -11  11      108.45      118.33     18.43 o
   1 -11  11      102.15       85.90     22.75 o
   2 -11  11        9.32        2.44     23.31 o
   3 -11  11        0.12       -8.91     21.65 o
   4 -11  11        1.75        2.75     20.92 o
   5 -11  11        0.84        5.14     15.55 o
   6 -11  11        3.76        6.74     17.92 o
   7 -11  11       17.12       15.96     27.20 o
   8 -11  11       68.17       67.63     26.61 o
   9 -11  11      113.91      136.40     31.20 o
  -9 -10  11       21.64       23.07     17.65 o
  -8 -10  11       79.35       60.77     15.27 o
  -7 -10  11      457.88      348.25     28.64 o
  -6 -10  11      458.61      418.75     30.76 o
  -5 -10  11      270.43      279.74     70.22 o
  -4 -10  11        5.63        0.82     11.53 o
  -3 -10  11       54.94       50.46     12.64 o
  -2 -10  11      155.82      128.35     24.83 o
  -1 -10  11       10.45       10.93     17.49 o
   0 -10  11       58.16       90.00     15.66 o
   1 -10  11       22.02       26.33     13.76 o
   2 -10  11        4.31      -14.91     14.91 o
   3 -10  11        1.24      -26.34     37.47 o
   4 -10  11       14.00       -4.00     13.71 o
   5 -10  11       32.13       37.41     23.76 o
   6 -10  11       53.13       65.98     21.57 o
   7 -10  11       44.81       82.82     25.07 o
   8 -10  11       78.68       78.52     46.63 o
   9 -10  11      151.08      172.65     34.69 o
  10 -10  11       91.76       63.00     53.01 o
 -10  -9  11        6.91       21.27     33.86 o
  -9  -9  11       41.92       41.59     16.28 o
  -8  -9  11      332.43      305.97     53.84 o
  -7  -9  11      558.68      544.30     41.63 o
  -6  -9  11      389.87      426.05     53.01 o
  -5  -9  11       96.42       77.24     15.11 o
  -4  -9  11       47.57       43.30     13.34 o
  -3  -9  11      126.28      139.74     14.30 o
  -2  -9  11       26.36       26.04     10.45 o
  -1  -9  11        8.64       15.66     10.45 o
   0  -9  11       15.45        4.30     10.59 o
   1  -9  11        1.35        3.04     11.41 o
   2  -9  11       13.37       -1.42     12.05 o
   3  -9  11       30.61       22.00     12.93 o
   4  -9  11        0.53      -12.28     12.28 o
   5  -9  11       19.13        6.06     14.61 o
   6  -9  11      140.15      165.92     32.33 o
   7  -9  11      135.79       91.52     24.34 o
   8  -9  11      170.30      148.44     52.73 o
   9  -9  11      184.63      170.58     64.67 o
  10  -9  11      114.89       96.38     28.40 o
 -10  -8  11       14.29       10.68     15.11 o
  -9  -8  11       97.92       80.24     16.28 o
  -8  -8  11      515.52      439.05     44.13 o
  -7  -8  11      736.72      574.90     28.44 o
  -6  -8  11      603.08      516.39     36.59 o
  -5  -8  11      248.54      280.63     37.74 o
  -4  -8  11       17.13        5.69      9.61 o
  -3  -8  11      214.57      234.99     17.45 o
  -2  -8  11        5.37        4.38      8.10 o
  -1  -8  11       19.36       10.90      9.76 o
   0  -8  11        0.48        9.98     10.12 o
   1  -8  11       14.25       21.71     13.75 o
   2  -8  11       19.67       13.33      9.01 o
   3  -8  11        8.06        3.07     10.05 o
   4  -8  11       19.83       35.58     15.43 o
   5  -8  11        2.53      -11.34     12.35 o
   6  -8  11       48.65       76.08     18.37 o
   7  -8  11      180.72      234.01     30.49 o
   8  -8  11      386.60      467.78     60.22 o
   9  -8  11      271.86      281.61     46.07 o
  10  -8  11      102.23       63.77     33.86 o
  11  -8  11       38.88       26.64     40.52 o
 -11  -7  11        1.84       27.75     23.31 o
 -10  -7  11        0.23       -4.58     13.14 o
  -9  -7  11      122.53      163.19     27.20 o
  -8  -7  11      349.22      296.87     31.08 o
  -6  -7  11      536.66      608.91     67.16 o
  -5  -7  11      207.44      224.25     46.07 o
  -4  -7  11       85.96       83.30     10.35 o
  -3  -7  11        9.15        4.64      6.71 o
  -2  -7  11       47.31       32.75      8.65 o
  -1  -7  11      240.81      280.73     17.08 o
   0  -7  11       12.98       19.23      9.80 o
   1  -7  11       86.47       80.72     14.71 o
   2  -7  11      449.92      450.47     20.75 o
   3  -7  11      345.11      356.53     20.53 o
   4  -7  11      104.78      123.53     17.46 o
   5  -7  11       18.45       33.15     14.92 o
   6  -7  11       11.67        6.81     14.56 o
   7  -7  11      364.22      409.32     37.62 o
   8  -7  11      372.96      395.58     38.93 o
   9  -7  11      192.78      227.43     44.96 o
  10  -7  11       92.73       93.01     34.69 o
  11  -7  11       64.62       66.34     28.40 o
 -11  -6  11        5.90       -0.51     17.41 o
 -10  -6  11        2.76       -4.45     28.65 o
  -9  -6  11       34.90       39.85     11.95 o
  -8  -6  11      197.67      212.04     16.03 o
  -7  -6  11      482.19      460.45     81.32 o
  -6  -6  11      456.70      550.61     46.71 o
  -5  -6  11       12.93       27.75     29.42 o
  -3  -6  11      128.39      136.45      9.81 o
  -2  -6  11      257.77      253.65     14.37 o
  -1  -6  11      472.18      478.42     20.94 o
   0  -6  11      134.87      115.80     13.17 o
   1  -6  11        3.74       13.14     12.25 o
   2  -6  11      274.77      332.50     17.83 o
   3  -6  11     1146.86     1134.18     34.81 o
   4  -6  11     1920.04     1893.96     48.12 o
   5  -6  11     1745.07     1752.36     57.03 o
   6  -6  11       13.47       14.47     16.08 o
   7  -6  11      464.04      472.03     40.19 o
   8  -6  11      562.59      585.83    105.74 o
   9  -6  11      264.87      246.26     54.95 o
  10  -6  11      188.48      217.57     35.48 o
  11  -6  11       97.19      102.49     30.15 o
 -11  -5  11        1.07        2.81     14.71 o
 -10  -5  11       14.64       33.58     12.90 o
  -9  -5  11       30.21       20.32     14.47 o
  -8  -5  11      253.73      238.87     21.15 o
  -7  -5  11      392.76      467.25     44.05 o
  -6  -5  11       61.46       70.97     24.12 o
  -5  -5  11       44.26       34.70     16.14 o
  -4  -5  11      614.34      702.58     38.89 o
  -3  -5  11      221.35      240.76     26.92 o
  -2  -5  11       22.82       16.10      7.05 o
  -1  -5  11       21.30        9.96      7.87 o
   0  -5  11       63.36       78.29     11.78 o
   1  -5  11       16.17       10.07      9.85 o
   2  -5  11      109.91      114.41     12.08 o
   3  -5  11      111.23      134.18     14.27 o
   4  -5  11      877.14      845.53     62.81 o
   5  -5  11     1514.15     1534.71     52.51 o
   6  -5  11      141.73      124.46     19.97 o
   7  -5  11        9.25       11.70     19.59 o
   8  -5  11      218.36      226.47     31.76 o
   9  -5  11      161.10      134.87     29.76 o
  10  -5  11      326.38      386.77     90.48 o
  11  -5  11      178.10      208.57     56.89 o
 -11  -4  11        0.21        1.27     14.07 o
 -10  -4  11       14.73       11.47     12.11 o
  -9  -4  11      142.06      124.78     17.82 o
  -8  -4  11      269.36      242.77     19.47 o
  -7  -4  11      253.86      286.93     36.62 o
  -6  -4  11       94.88      100.62     26.55 o
  -5  -4  11      810.59      838.32     42.17 o
  -4  -4  11      203.71      241.40     23.75 o
  -3  -4  11       12.08       20.17      7.67 o
  -2  -4  11       14.35        8.05      7.93 o
  -1  -4  11       53.76       49.53      9.71 o
   0  -4  11       69.99       56.88      9.55 o
   1  -4  11       63.57       68.96     10.50 o
   2  -4  11      588.69      595.66     27.32 o
   3  -4  11      636.67      708.79     28.41 o
   4  -4  11     1118.89     1168.42     37.96 o
   5  -4  11        9.78      -10.21     14.09 o
   6  -4  11       15.41       31.43     15.51 o
   7  -4  11      164.80      123.42     41.63 o
   8  -4  11      152.82      239.70     44.13 o
   9  -4  11       56.95       80.93     26.05 o
  10  -4  11       53.45       89.63     29.43 o
  11  -4  11       61.34       18.82     28.80 o
 -11  -3  11        9.32        2.33     17.16 o
 -10  -3  11        8.21       15.13     12.86 o
  -9  -3  11      117.51      116.84     18.64 o
  -8  -3  11      372.65      363.89     22.85 o
  -7  -3  11      162.33      155.72     18.11 o
  -6  -3  11      565.73      580.22     28.90 o
  -5  -3  11      562.38      546.49     19.35 o
  -4  -3  11      284.88      271.49     11.70 o
  -3  -3  11       93.38       90.82      8.98 o
  -2  -3  11        1.56       -6.42     10.30 o
  -1  -3  11       26.05       23.13      7.91 o
   0  -3  11        0.49        8.60      8.23 o
   1  -3  11      405.86      380.10     17.23 o
   2  -3  11      735.28      700.52     26.08 o
   3  -3  11     1146.45     1179.27     36.38 o
   4  -3  11     1024.50     1001.59     49.29 o
   5  -3  11      132.47      124.79     19.12 o
   6  -3  11       15.48        8.46     15.41 o
   7  -3  11      370.47      307.12     32.91 o
   8  -3  11      281.25      207.04     48.57 o
   9  -3  11      212.39      241.68     33.47 o
  10  -3  11      110.24      119.70     48.19 o
  11  -3  11       77.12      106.92     27.35 o
 -11  -2  11       44.58       66.73     17.58 o
 -10  -2  11        1.97       -3.14     13.06 o
  -9  -2  11       76.35       78.77     14.96 o
  -8  -2  11       70.31       88.06     13.82 o
  -7  -2  11      139.52      140.95     14.38 o
  -6  -2  11      782.53      734.59     60.09 o
  -5  -2  11      600.36      565.67     33.74 o
  -4  -2  11      456.07      434.90     16.80 o
  -3  -2  11        0.47       -4.60      6.99 o
  -2  -2  11        0.21        7.92      7.20 o
  -1  -2  11       92.98      101.97      9.29 o
   0  -2  11      325.67      318.25     17.49 o
   1  -2  11      892.72      873.87     36.00 o
   2  -2  11      629.53      682.11     40.29 o
   3  -2  11     1439.33     1502.22     41.26 o
   4  -2  11      164.94      160.47     25.96 o
   5  -2  11       70.48       85.79     16.00 o
   6  -2  11        7.18       18.18     14.19 o
   7  -2  11      174.96      184.02     24.92 o
   8  -2  11      210.43      202.08     27.05 o
   9  -2  11      106.01      154.55     26.30 o
  10  -2  11      119.28      110.88     26.57 o
  11  -2  11      106.53      131.52     52.18 o
 -11  -1  11       64.11       89.55     40.24 o
 -10  -1  11        5.68        2.89     14.10 o
  -9  -1  11       33.63       12.29     33.57 o
  -8  -1  11        8.71       -9.25     11.64 o
  -7  -1  11      256.46      270.11     19.70 o
  -6  -1  11      145.29      143.36     15.44 o
  -5  -1  11      207.91      212.07     15.58 o
  -4  -1  11        3.31        8.07      9.00 o
  -3  -1  11        9.62       23.19      8.12 o
  -2  -1  11       18.79       28.36      8.17 o
  -1  -1  11        2.77       -6.92      7.57 o
   0  -1  11      418.56      406.94     18.80 o
   1  -1  11      395.12      404.91     20.02 o
   2  -1  11     1093.37     1118.12     28.06 o
   3  -1  11     1583.16     1522.51     53.50 o
   4  -1  11      638.64      669.96     41.10 o
   5  -1  11      357.75      317.72     23.59 o
   6  -1  11       20.22       21.97     15.78 o
   7  -1  11        9.06        6.17     17.50 o
   8  -1  11       65.76       15.61     19.35 o
   9  -1  11      138.55      144.38     25.96 o
  10  -1  11      148.26      150.21     28.56 o
 -11   0  11       78.04       98.80     43.02 o
 -10   0  11        2.95       11.73     19.99 o
  -9   0  11       54.48       55.83     16.75 o
  -8   0  11        0.58        7.08     15.66 o
  -7   0  11      100.94      109.80     16.41 o
  -6   0  11      280.34      242.11     24.12 o
  -5   0  11      356.29      340.43     26.28 o
  -4   0  11       33.12       28.43     11.37 o
  -3   0  11      245.48      277.59     17.89 o
  -2   0  11      720.13      709.85     23.36 o
  -1   0  11        4.19        2.75      8.46 o
   0   0  11      439.86      421.18     16.33 o
   1   0  11      255.32      242.68     15.62 o
   2   0  11     1028.11     1045.43     30.24 o
   3   0  11      863.90      893.32     31.63 o
   4   0  11     1309.10     1331.84     36.36 o
   5   0  11      855.45      946.30     33.15 o
   6   0  11      380.47      389.65     28.30 o
   7   0  11       67.12       62.65     18.39 o
   8   0  11        0.58       12.21     16.76 o
   9   0  11      111.57      116.43     28.10 o
  10   0  11      110.23       78.75     26.02 o
 -11   1  11       24.34       -8.88     47.74 o
 -10   1  11       39.13       17.73     29.14 o
  -9   1  11      134.97      146.63     27.30 o
  -8   1  11        0.21      -14.88     14.88 o
  -7   1  11        0.84       -2.51     12.90 o
  -6   1  11       41.52       51.41     21.13 o
  -5   1  11        3.41       11.54     12.13 o
  -4   1  11      126.43      146.17     15.94 o
  -3   1  11      150.46      145.97     15.18 o
  -2   1  11       50.68       42.84     12.44 o
  -1   1  11        8.41       -8.62      8.62 o
   0   1  11       19.30       17.41      8.51 o
   1   1  11      130.83      128.94     14.83 o
   2   1  11      207.95      196.42     17.43 o
   3   1  11      375.95      390.01     23.20 o
   4   1  11     1020.24      995.96     35.66 o
   5   1  11      893.57     1003.90     61.96 o
   6   1  11      631.10      607.87     74.11 o
   7   1  11      194.76      173.11     23.37 o
   8   1  11        4.85       -2.84     22.11 o
   9   1  11      123.59      163.89     28.31 o
  10   1  11       50.37        8.17     29.80 o
 -10   2  11       97.72       90.03     38.02 o
  -9   2  11        0.13      -15.84     25.81 o
  -8   2  11        0.42        4.04     15.40 o
  -7   2  11        2.06      -33.27     41.09 o
  -6   2  11        8.46       -0.21     13.78 o
  -5   2  11        0.12       -2.18     12.77 o
  -4   2  11       70.34       76.96     15.71 o
  -3   2  11      281.23      281.97     20.29 o
  -2   2  11       14.68       17.31     11.64 o
  -1   2  11      398.86      427.94     25.99 o
   0   2  11      705.13      714.68     24.59 o
   1   2  11      344.30      319.51     20.87 o
   2   2  11        5.57       -8.85     11.55 o
   3   2  11      211.68      204.60     20.63 o
   4   2  11      433.19      509.07     28.01 o
   5   2  11      606.53      645.73     35.66 o
   6   2  11      658.25      676.74     47.35 o
   7   2  11      284.86      268.80     26.95 o
   8   2  11        0.37      -19.18     19.50 o
   9   2  11       24.92       35.82     24.59 o
 -10   3  11       74.83       69.64     29.78 o
  -9   3  11        0.11       10.65     17.74 o
  -8   3  11        0.78      -16.80     16.80 o
  -7   3  11       64.18       35.88     41.65 o
  -6   3  11       56.80       35.36     21.03 o
  -5   3  11        0.03        3.03     19.31 o
  -4   3  11       16.41       20.10     18.47 o
  -3   3  11      121.31      153.71     22.74 o
  -2   3  11      229.46      201.02     22.06 o
  -1   3  11      123.61       95.76     17.71 o
   0   3  11      120.29      120.09     23.07 o
   1   3  11      269.06      275.81     23.52 o
   2   3  11      413.44      444.45     25.51 o
   3   3  11      738.28      851.92     35.51 o
   4   3  11      417.40      483.53     41.02 o
   5   3  11      389.62      416.06     30.59 o
   6   3  11      259.87      287.56     28.12 o
   7   3  11       61.99       67.06     20.71 o
   8   3  11        0.98      -12.84     22.43 o
  -9   4  11        2.33       -7.96     18.91 o
  -8   4  11        3.65      -16.90     16.90 o
  -7   4  11       16.30      -14.34     22.53 o
  -6   4  11       69.01       69.17     41.13 o
  -5   4  11        8.53      -19.34     19.34 o
  -4   4  11      130.16       84.98     23.47 o
  -3   4  11      413.94      420.04     45.95 o
  -2   4  11      121.09      144.26     24.02 o
  -1   4  11       35.39       41.50     19.72 o
   0   4  11        6.71        2.63     15.33 o
   1   4  11        5.06      -16.62     16.62 o
   2   4  11      187.40      150.91     24.97 o
   3   4  11      376.20      370.05     41.17 o
   4   4  11      547.41      574.36     41.52 o
   5   4  11      567.72      585.62     42.62 o
   6   4  11      219.07      224.63     38.94 o
   7   4  11        1.04       -6.25     21.57 o
   8   4  11       25.87       17.41     27.26 o
  -8   5  11        2.46        5.71     20.19 o
  -7   5  11       67.75       56.44     32.75 o
  -6   5  11       41.43       27.48     25.36 o
  -5   5  11       11.17      -14.68     33.16 o
  -4   5  11      245.31      239.96     32.58 o
  -3   5  11      263.22      280.64     32.52 o
  -2   5  11      411.06      410.36     41.43 o
  -1   5  11      433.98      373.53     45.07 o
   0   5  11      179.06      194.25     27.48 o
   1   5  11        0.14      -17.01     19.95 o
   2   5  11       93.69      112.23     26.18 o
   3   5  11      158.87      216.30     30.37 o
   4   5  11      299.04      354.35     36.67 o
   5   5  11      351.09      292.75     38.00 o
   6   5  11      256.94      302.77     66.05 o
   7   5  11       64.35       55.51     44.96 o
  -7   6  11       16.46        7.06     26.64 o
  -6   6  11       22.97       46.87     29.36 o
  -5   6  11        0.26      -23.21     23.21 o
  -4   6  11       68.80       65.50     29.85 o
  -3   6  11      222.28      155.86     31.44 o
  -2   6  11      443.16      265.32     75.49 o
  -1   6  11      376.74      205.37     67.16 o
   0   6  11      109.86      100.79     31.20 o
   1   6  11        0.32       40.98     28.58 o
   2   6  11       30.92        8.21     27.93 o
   3   6  11      164.28      117.22     55.23 o
   4   6  11      294.82      365.35     98.25 o
   5   6  11      202.23      165.96     49.96 o
  -5   7  11       10.54      -42.74     42.74 o
  -4   7  11       18.86        6.66     48.29 o
  -1   7  11      248.34      210.92     79.93 o
   0   7  11      118.18       89.92     70.49 o
   1   7  11        8.05      -13.78     39.96 o
   2   7  11       36.03       10.50     30.13 o
   3   7  11      148.46      143.04     97.69 o
   4   7  11      179.64       85.47     44.41 o
  -2 -15  12       32.17       37.61     27.02 o
  -1 -15  12       64.95       43.10     28.69 o
   0 -15  12       97.20      105.47     64.94 o
   1 -15  12       35.77       46.75     28.85 o
   2 -15  12        0.05      -13.98     28.31 o
   3 -15  12       36.00       62.17     42.18 o
  -4 -14  12        1.69      -28.31     28.31 o
  -3 -14  12        9.34       -2.78     29.42 o
  -2 -14  12       25.46       24.33     23.55 o
  -1 -14  12       72.95       69.44     30.25 o
   0 -14  12       62.54       82.34     27.01 o
   1 -14  12       70.96       46.12     27.28 o
   2 -14  12       47.64       21.73     42.74 o
   3 -14  12        0.47       -8.30     24.08 o
   4 -14  12       20.86       17.21     34.97 o
   5 -14  12       73.92      135.44     49.96 o
   6 -14  12       64.85       25.53     42.18 o
  -6 -13  12        0.27        4.44     28.31 o
  -5 -13  12        1.56       -5.00     25.53 o
  -4 -13  12        2.70      -23.31     23.31 o
  -3 -13  12       25.42        6.11     26.64 o
  -2 -13  12       83.61       56.38     24.25 o
  -1 -13  12      106.95      139.57     28.04 o
   0 -13  12       98.87      103.60     26.26 o
   1 -13  12      123.45      115.19     28.01 o
   2 -13  12       52.14       57.24     26.65 o
   3 -13  12        2.06       27.46     24.12 o
   4 -13  12       41.03       63.36     27.34 o
   5 -13  12      131.40      185.39     46.63 o
   6 -13  12       63.57       47.18     39.96 o
   7 -13  12       72.11       31.64     42.74 o
  -7 -12  12        0.01      -11.10     23.87 o
  -6 -12  12        0.85       -2.02     18.25 o
  -5 -12  12        2.87      -15.04     16.43 o
  -4 -12  12        2.01       -9.73     16.43 o
  -3 -12  12       26.65        4.16     17.27 o
  -2 -12  12       90.43       71.54     21.18 o
  -1 -12  12      112.31      189.56     40.80 o
   0 -12  12      194.66      194.18     29.14 o
   1 -12  12      194.11      253.71     32.76 o
   2 -12  12      145.71      145.83     28.64 o
   3 -12  12       57.69       -1.41     21.54 o
   4 -12  12       54.23       54.52     25.65 o
   5 -12  12      204.36      217.03     48.85 o
   6 -12  12      170.54      146.54     41.63 o
   7 -12  12      145.59      140.43     46.07 o
   8 -12  12       61.50       82.70     43.85 o
  -8 -11  12        5.97       15.84     26.89 o
  -7 -11  12       10.44        9.49     16.65 o
  -6 -11  12        0.17       -7.12     16.08 o
  -5 -11  12        4.41      -10.94     14.38 o
  -4 -11  12       28.56        6.94     15.70 o
  -3 -11  12       83.48      105.19     20.21 o
  -2 -11  12       53.76       66.94     15.68 o
  -1 -11  12      167.91      202.08     20.16 o
   0 -11  12      280.90      358.98     26.36 o
   1 -11  12      237.69      210.24     28.45 o
   2 -11  12      169.23      123.13     25.08 o
   3 -11  12        0.10       -4.69     18.36 o
   4 -11  12      201.36      136.96     29.76 o
   5 -11  12      204.07      288.87     49.68 o
   6 -11  12      138.36       70.49     37.19 o
   7 -11  12      105.16       97.14     42.18 o
   8 -11  12       42.51       64.68     27.02 o
   9 -11  12       21.76       41.63     40.52 o
  -9 -10  12        0.17        1.08     15.11 o
  -8 -10  12        0.76       -4.38     13.33 o
  -7 -10  12        5.54        0.92     14.51 o
  -6 -10  12        3.54      -12.39     12.39 o
  -5 -10  12        7.12       -4.05     13.67 o
  -4 -10  12       92.06       83.44     24.42 o
  -3 -10  12      207.02      168.75     20.54 o
  -2 -10  12      423.65      410.81     25.76 o
  -1 -10  12      443.43      450.35     26.55 o
   0 -10  12      375.66      415.76     52.73 o
   1 -10  12      491.57      489.48     29.80 o
   2 -10  12      292.38      291.25     32.12 o
   3 -10  12       15.83       24.88     20.01 o
   4 -10  12      268.98      265.43     34.04 o
   5 -10  12      532.43      528.84     46.84 o
   6 -10  12      316.35      322.49     34.93 o
   7 -10  12       44.20       56.91     34.41 o
   8 -10  12        3.80       29.83     23.17 o
   9 -10  12        6.50       -0.04     43.85 o
  -9  -9  12        2.16       10.99     13.90 o
  -8  -9  12        0.70        1.35     12.54 o
  -7  -9  12       57.51       23.47     20.26 o
  -6  -9  12      119.73       93.88     14.90 o
  -5  -9  12       62.52       59.05     13.93 o
  -4  -9  12       18.76       36.49     12.15 o
  -3  -9  12      311.86      334.94     33.03 o
  -2  -9  12      449.97      422.23     31.23 o
  -1  -9  12      793.71      756.97     48.64 o
   0  -9  12     1786.68     1797.42     54.33 o
   1  -9  12     2136.60     2147.93     63.25 o
   2  -9  12      344.59      376.20     27.05 o
   3  -9  12        1.56      -15.72     15.72 o
   4  -9  12      118.98      122.80     24.69 o
   5  -9  12      280.71      299.95     26.74 o
   6  -9  12      183.57      198.32     33.85 o
   7  -9  12       57.64       48.40     22.40 o
   8  -9  12       28.49       11.87     24.15 o
   9  -9  12        5.90       12.31     23.45 o
  10  -9  12        0.05       11.10     47.18 o
 -10  -8  12        8.40       -9.44     12.49 o
  -9  -8  12        0.03        1.47     11.66 o
  -8  -8  12        1.90       14.87     10.91 o
  -6  -8  12       57.44      127.11     41.07 o
  -5  -8  12       51.97       46.63     15.54 o
  -4  -8  12       17.87       30.70     10.40 o
  -3  -8  12      229.87      193.58     19.70 o
  -2  -8  12      144.69      141.21     17.45 o
  -1  -8  12      720.18      742.73     30.86 o
   0  -8  12     2283.80     2231.31     61.62 o
   1  -8  12     2644.15     2754.12     74.86 o
   2  -8  12      713.59      802.71     36.46 o
   3  -8  12      202.49      150.09     24.64 o
   4  -8  12        8.18        3.33     13.03 o
   5  -8  12      144.35      150.97     26.69 o
   6  -8  12      156.82      163.37     28.17 o
   7  -8  12       39.74       53.79     22.84 o
   8  -8  12       10.61       17.34     25.53 o
   9  -8  12        1.79       -3.36     22.28 o
  10  -8  12        1.53        0.63     38.85 o
 -10  -7  12        4.08       -7.22     14.43 o
  -9  -7  12        6.51       -8.30     10.79 o
  -6  -7  12       84.26      129.89     42.18 o
  -5  -7  12        6.14       24.98     34.41 o
  -3  -7  12       42.04       53.99     10.20 o
  -2  -7  12      218.83      227.68     15.18 o
  -1  -7  12      723.35      750.00     28.43 o
   0  -7  12     2093.11     1920.00     54.27 o
   1  -7  12     1637.31     1622.44     50.46 o
   2  -7  12      906.00      925.67     38.29 o
   3  -7  12      321.01      327.01     20.19 o
   4  -7  12       44.02       56.25     16.02 o
   5  -7  12        0.78        2.16     14.34 o
   6  -7  12        8.16       38.30     17.39 o
   7  -7  12       64.07       60.69     24.08 o
   8  -7  12       42.97       27.36     22.90 o
   9  -7  12        5.23        9.09     22.11 o
  10  -7  12        1.05       -2.88     26.68 o
 -10  -6  12        3.62       19.25     12.68 o
  -9  -6  12        0.30        5.00     41.07 o
  -8  -6  12       59.52       57.73     42.74 o
  -7  -6  12      134.75      144.18     51.90 o
  -6  -6  12      120.78      128.39     31.08 o
  -5  -6  12        6.81       14.59     18.32 o
  -4  -6  12       21.28       42.18     35.52 o
  -3  -6  12       43.83       39.44      7.65 o
  -2  -6  12      421.55      390.72     25.78 o
  -1  -6  12      629.14      575.26     29.88 o
   0  -6  12     1151.39     1165.93     38.64 o
   1  -6  12      895.90      844.96     36.80 o
   2  -6  12      850.23      918.09     58.22 o
   3  -6  12      642.67      621.70     52.72 o
   4  -6  12      262.63      303.52     31.51 o
   5  -6  12       37.75       28.18     16.02 o
   6  -6  12        7.58       39.35     16.70 o
   7  -6  12       30.09       32.67     22.05 o
   8  -6  12        4.47       -0.46     21.39 o
   9  -6  12        4.19       16.08     25.53 o
  10  -6  12        0.17       33.03     26.69 o
 -11  -5  12        3.06        4.90     18.79 o
 -10  -5  12        0.08       -5.50     11.02 o
  -9  -5  12        8.21        6.36     10.21 o
  -8  -5  12       49.10      -13.32     37.74 o
  -7  -5  12       39.68       33.78     39.96 o
  -6  -5  12      114.11      106.93     29.01 o
  -5  -5  12        6.25      -11.38     15.08 o
  -4  -5  12       42.28       79.75     19.31 o
  -3  -5  12      172.38      180.67     14.26 o
  -2  -5  12      575.87      570.62     22.30 o
  -1  -5  12      714.39      730.38     51.27 o
   0  -5  12      497.21      558.81     29.21 o
   1  -5  12      720.36      710.75     31.90 o
   2  -5  12      409.44      379.13     37.16 o
   3  -5  12      154.57      164.96     16.01 o
   4  -5  12      112.05      102.09     17.42 o
   5  -5  12      200.67      161.24     21.27 o
   6  -5  12       40.96       11.31     16.07 o
   7  -5  12       92.94       59.75     23.70 o
   8  -5  12       18.99       19.12     22.00 o
   9  -5  12        5.60      -11.66     21.59 o
  10  -5  12       21.06       26.68     26.65 o
 -11  -4  12        0.91       14.39     18.31 o
 -10  -4  12        0.22       23.27     20.40 o
  -9  -4  12       15.58       17.73     11.63 o
  -8  -4  12       69.95       69.64     10.97 o
  -7  -4  12      352.57      340.28     40.59 o
  -6  -4  12      308.74      305.32     38.86 o
  -5  -4  12      230.19      241.16     24.55 o
  -4  -4  12      197.82      233.90     12.99 o
  -3  -4  12       19.91       20.17      7.00 o
  -2  -4  12      564.12      609.02     49.89 o
  -1  -4  12      693.10      724.64     40.62 o
   0  -4  12      682.18      706.07     29.29 o
   1  -4  12      393.48      429.39     26.28 o
   2  -4  12      437.64      479.13     22.09 o
   3  -4  12      456.34      471.87     24.57 o
   4  -4  12      350.72      337.18     26.10 o
   5  -4  12        0.11       -7.91     16.52 o
   6  -4  12       97.40       62.18     17.99 o
   7  -4  12        7.40       25.26     21.19 o
   8  -4  12        0.64        0.77     21.54 o
   9  -4  12        5.84       35.25     23.94 o
  10  -4  12       12.68       29.20     26.49 o
 -11  -3  12        2.13      -13.73     13.73 o
 -10  -3  12        8.39       -6.53     12.72 o
  -9  -3  12       25.95       23.49     12.34 o
  -8  -3  12       11.11       12.45      9.85 o
  -7  -3  12      573.39      536.25     34.05 o
  -6  -3  12      724.30      690.64     35.65 o
  -5  -3  12     1377.06     1311.04     42.79 o
  -4  -3  12      772.45      802.16     21.68 o
  -3  -3  12       21.39       44.17      8.16 o
  -2  -3  12      366.46      414.50     17.28 o
  -1  -3  12      694.51      699.72     24.90 o
   0  -3  12     1090.38     1135.52     35.17 o
   1  -3  12      558.13      603.97     28.35 o
   2  -3  12      743.79      754.06     28.94 o
   3  -3  12      730.46      790.79     49.51 o
   4  -3  12      496.19      445.78     29.53 o
   5  -3  12       17.80       21.37     15.31 o
   6  -3  12       38.34      104.91     23.29 o
   7  -3  12        7.12        1.85     17.76 o
   8  -3  12       35.28       20.36     20.13 o
   9  -3  12       69.31       43.19     21.68 o
  10  -3  12       48.70       42.46     37.48 o
 -11  -2  12        1.08      -14.58     18.33 o
 -10  -2  12        9.15       -4.10     13.55 o
  -9  -2  12       39.76        5.43     18.94 o
  -8  -2  12       26.45       38.94     12.40 o
  -7  -2  12      106.15      152.09     15.60 o
  -6  -2  12      704.86      678.98     28.04 o
  -5  -2  12     1537.46     1488.18     38.05 o
  -4  -2  12     1008.66     1002.78     25.96 o
  -3  -2  12      117.11      134.18     11.16 o
  -2  -2  12       61.95       77.51     15.69 o
  -1  -2  12      754.72      764.44     26.29 o
   0  -2  12      489.93      512.63     21.41 o
   1  -2  12      544.38      474.91     23.81 o
   2  -2  12     1426.94     1367.99     36.66 o
   3  -2  12     1279.60     1194.56     40.40 o
   4  -2  12      149.21      149.67     17.76 o
   5  -2  12       66.92       71.17     16.28 o
   6  -2  12       16.54       -2.53     22.05 o
   7  -2  12        5.19       -7.76     17.79 o
   8  -2  12        2.79       -3.97     18.78 o
   9  -2  12       33.77       32.69     21.97 o
  10  -2  12       74.07       61.10     25.09 o
 -10  -1  12        1.90        1.28     15.46 o
  -9  -1  12        0.63       -4.05     21.31 o
  -8  -1  12       21.01        4.04     12.51 o
  -7  -1  12      135.71      159.16     20.43 o
  -6  -1  12      960.56      946.85     35.79 o
  -5  -1  12      783.12      776.56     35.13 o
  -4  -1  12      509.32      537.67     23.98 o
  -3  -1  12      129.04      146.83     20.60 o
  -2  -1  12       49.70       63.95     10.18 o
  -1  -1  12      236.28      244.26     15.14 o
   0  -1  12      155.16      148.54     14.88 o
   1  -1  12      915.10      925.08     25.28 o
   2  -1  12     1526.75     1487.01     36.90 o
   3  -1  12      683.30      689.14     34.18 o
   4  -1  12       94.66       79.63     13.85 o
   5  -1  12        0.09        3.10     12.41 o
   6  -1  12        0.02       -0.16     17.37 o
   7  -1  12        0.55       -2.01     17.94 o
   8  -1  12       16.03       21.16     20.14 o
   9  -1  12       19.05       35.47     21.73 o
  10  -1  12       18.23       14.82     27.47 o
 -10   0  12        0.81        1.12     21.37 o
  -9   0  12       44.27       47.44     17.00 o
  -8   0  12       24.12       29.28     14.73 o
  -7   0  12      438.66      417.97     45.83 o
  -6   0  12      788.03      796.45     35.30 o
  -5   0  12      352.63      339.91     25.74 o
  -4   0  12      138.84      140.41     15.65 o
  -3   0  12        1.79       18.07     10.50 o
  -2   0  12      114.68      125.07     12.84 o
  -1   0  12       99.40      112.27     12.27 o
   0   0  12      130.60      147.41     15.32 o
   1   0  12      670.79      682.17     27.57 o
   2   0  12      781.95      799.15     41.53 o
   3   0  12      563.17      585.45     33.23 o
   4   0  12      115.02      125.63     18.89 o
   5   0  12        0.30       10.36     15.36 o
   6   0  12       34.61       22.41     17.17 o
   7   0  12        5.13      -14.95     16.50 o
   8   0  12       28.88       22.73     19.51 o
   9   0  12       21.75       29.23     22.76 o
 -10   1  12        1.29        8.19     22.77 o
  -9   1  12        8.72        1.01     20.00 o
  -8   1  12      165.70      173.78     31.13 o
  -7   1  12      772.16      873.93     40.47 o
  -6   1  12      714.68      741.44     49.27 o
  -5   1  12      688.89      675.89     34.09 o
  -4   1  12      317.99      333.30     29.83 o
  -3   1  12       14.49        9.95     11.57 o
  -2   1  12      186.72      171.87     16.87 o
  -1   1  12      140.68      151.08     14.37 o
   0   1  12      427.80      468.83     31.59 o
   1   1  12      774.20      802.58     35.86 o
   2   1  12      243.47      225.77     19.30 o
   3   1  12       17.52        4.69     12.55 o
   4   1  12        9.14       21.43     13.86 o
   5   1  12        1.63        3.17     15.74 o
   6   1  12       27.22       48.27     18.15 o
   7   1  12        6.13       -1.87     17.62 o
   8   1  12        3.73       25.99     24.04 o
   9   1  12        1.61        1.38     23.04 o
  -9   2  12       15.45        7.06     23.62 o
  -8   2  12      185.79      203.82     32.74 o
  -7   2  12      367.42      383.67     35.38 o
  -6   2  12      625.78      616.74     64.48 o
  -5   2  12      979.70     1061.23     52.00 o
  -4   2  12      761.84      806.81     44.16 o
  -3   2  12      267.62      282.68     23.96 o
  -2   2  12       15.15       15.93     14.71 o
  -1   2  12       15.84       40.86     18.02 o
   0   2  12      264.01      291.73     24.25 o
   1   2  12      345.64      346.82     22.44 o
   2   2  12      523.22      510.83     30.60 o
   3   2  12       97.47       72.19     16.04 o
   4   2  12        0.65        8.30     15.97 o
   5   2  12       42.42       37.90     17.99 o
   6   2  12       30.43       21.61     25.88 o
   7   2  12        2.30        9.95     26.60 o
   8   2  12       16.88       31.78     24.93 o
  -9   3  12       24.02       46.41     28.78 o
  -8   3  12      131.94      108.14     23.04 o
  -7   3  12      247.03      297.17     81.03 o
  -6   3  12      621.57      585.05     42.92 o
  -5   3  12      995.96     1049.58     53.51 o
  -4   3  12      694.52      739.50     45.05 o
  -3   3  12      267.69      244.03     28.60 o
  -2   3  12      172.53      157.91     20.64 o
  -1   3  12       20.35       10.98     18.65 o
   0   3  12      218.64      178.37     27.05 o
   1   3  12      162.45      153.99     20.77 o
   2   3  12       26.92       42.66     14.75 o
   3   3  12        1.82       20.23     16.71 o
   4   3  12        1.98      -16.18     16.18 o
   5   3  12        1.86       16.30     21.23 o
   6   3  12        0.12       11.29     26.04 o
   7   3  12        0.81      -14.97     22.21 o
  -8   4  12        1.48      -17.95     17.95 o
  -7   4  12       64.20       58.93     55.78 o
  -6   4  12      406.15      402.69     61.03 o
  -5   4  12      817.18      791.24     61.82 o
  -4   4  12      803.81      802.10     70.12 o
  -3   4  12      733.79      643.18     43.09 o
  -2   4  12      212.58      247.80     56.06 o
  -1   4  12       47.75       55.17     28.09 o
   0   4  12       40.65       16.26     21.91 o
   1   4  12      229.30      186.20     29.56 o
   2   4  12      102.85       74.87     24.53 o
   3   4  12        7.00       17.50     27.67 o
   4   4  12       88.52       98.66     25.55 o
   5   4  12       96.26       77.54     51.19 o
   6   4  12       38.12       50.88     22.30 o
   7   4  12        5.75      -12.77     40.52 o
  -7   5  12       12.42        2.24     50.51 o
  -6   5  12       91.32       50.44     28.13 o
  -5   5  12      256.41      165.36     31.42 o
  -4   5  12      454.93      523.08     54.25 o
  -3   5  12      652.06      613.13     87.42 o
  -2   5  12       36.90       48.78     31.51 o
  -1   5  12        1.10      -25.80     25.80 o
   0   5  12        1.64       33.30     52.18 o
   1   5  12        2.57        2.22     48.85 o
   2   5  12       10.17        3.31     22.58 o
   3   5  12       14.05        2.18     23.65 o
   4   5  12        0.46        5.37     24.82 o
   5   5  12        1.05        8.21     30.52 o
  -5   6  12       99.88      112.63     33.98 o
  -3   6  12       70.06      -60.50     60.50 o
  -2   6  12        3.25      -53.84     59.95 o
  -1   6  12        6.59      -53.29     53.29 o
   0   6  12       12.88       -3.33     55.51 o
   1   6  12        7.04       26.64     57.73 o
   2   6  12        0.53      -19.98     58.28 o
   3   6  12       27.54       76.06     42.74 o
   4   6  12       39.66       14.99     39.96 o
   0   7  12        1.88      -58.84     58.84 o
   1   7  12        0.30      -59.39     59.39 o
  -1 -15  13       43.80       66.05     44.96 o
   0 -15  13        7.53        4.73     25.82 o
   1 -15  13        1.72       -2.35     26.10 o
   2 -15  13        7.98      -32.75     37.19 o
  -4 -14  13       32.18       -0.56     29.97 o
  -3 -14  13       92.22       64.94     33.86 o
  -2 -14  13       70.70      108.24     39.96 o
  -1 -14  13       59.83       16.92     32.47 o
   0 -14  13       25.81       28.79     23.54 o
   1 -14  13        0.60       -5.88     24.18 o
   2 -14  13       12.06      -21.00     23.87 o
   3 -14  13       18.55        0.62     24.14 o
   4 -14  13        1.13       18.32     39.41 o
   5 -14  13       18.80       76.60     45.52 o
  -5 -13  13       16.28      -21.65     26.09 o
  -4 -13  13       63.89       38.30     30.53 o
  -3 -13  13       56.12       48.29     29.97 o
  -2 -13  13       43.51       68.83     32.75 o
  -1 -13  13       35.08       70.19     23.74 o
   0 -13  13        8.13       38.49     23.70 o
   1 -13  13        0.03        0.65     21.76 o
   2 -13  13        0.52       20.72     23.90 o
   3 -13  13        0.15       -4.10     22.51 o
   4 -13  13        0.07      -11.12     25.98 o
   5 -13  13        1.86        1.67     34.97 o
   6 -13  13       16.15       63.28     43.85 o
  -6 -12  13        0.28        1.65     16.68 o
  -5 -12  13       12.12       18.58     17.78 o
  -4 -12  13       57.66       53.34     36.08 o
  -3 -12  13       51.72       52.55     19.28 o
  -2 -12  13      100.12       92.14     30.53 o
  -1 -12  13       83.83       79.08     22.51 o
   0 -12  13       16.62        5.30     19.22 o
   1 -12  13        0.34        4.06     19.58 o
   2 -12  13        0.02       -0.47     21.72 o
   3 -12  13        2.59       -1.23     32.75 o
   4 -12  13       20.48       33.23     25.20 o
   5 -12  13       31.69       14.99     35.52 o
   6 -12  13       27.80       74.38     42.18 o
   7 -12  13       41.62      131.55     47.18 o
  -7 -11  13        3.13      -13.88     14.51 o
  -6 -11  13        1.47        2.22     15.31 o
  -5 -11  13       35.69       47.80     18.59 o
  -4 -11  13       36.50       12.68     14.85 o
  -3 -11  13       67.81       74.88     18.04 o
  -2 -11  13       44.15       78.84     19.40 o
  -1 -11  13       62.42       40.11     14.95 o
   0 -11  13       58.44       39.61     19.40 o
   1 -11  13       30.61        3.97     17.46 o
   2 -11  13        7.54       -4.37     21.09 o
   3 -11  13        3.45        8.62     21.58 o
   4 -11  13       27.89       48.62     26.08 o
   5 -11  13       30.80        0.00     23.55 o
   6 -11  13       51.10       38.30     36.08 o
   7 -11  13       56.49       82.70     42.18 o
   8 -11  13       72.80       19.43     38.30 o
  -8 -10  13       23.30       -3.16     12.75 o
  -7 -10  13       72.99       68.86     16.09 o
  -6 -10  13        0.01      -11.39     12.32 o
  -5 -10  13       73.76       62.02     15.08 o
  -4 -10  13      232.46      193.80     20.80 o
  -3 -10  13      152.57      164.02     20.02 o
  -2 -10  13       72.85       81.44     17.22 o
  -1 -10  13       36.54       61.81     14.41 o
   0 -10  13        7.64       -9.96     11.80 o
   1 -10  13        4.21       -5.37     11.78 o
   2 -10  13        6.88        2.22     19.43 o
   3 -10  13       57.00       64.30     34.41 o
   4 -10  13      133.99      196.53     31.37 o
   5 -10  13      121.66      128.91     31.33 o
   6 -10  13       79.35      131.55     40.52 o
   7 -10  13       53.59       32.75     36.08 o
   8 -10  13       77.87       83.81     42.74 o
   9 -10  13       34.64      -15.54     37.19 o
  -9  -9  13       68.19       59.30     14.51 o
  -6  -9  13       16.77       17.76     15.54 o
  -5  -9  13       56.61       59.15     12.72 o
  -4  -9  13      249.57      233.93     19.79 o
  -3  -9  13      248.32      247.86     21.15 o
  -2  -9  13      256.90      264.16     40.31 o
  -1  -9  13       87.23       75.80     13.95 o
   0  -9  13       11.85        2.53     18.52 o
   1  -9  13       10.55       13.95     12.79 o
   2  -9  13        8.60      -15.64     15.64 o
   3  -9  13       22.53       52.73     21.10 o
   4  -9  13      169.07      158.61     42.46 o
   5  -9  13      253.17      289.73     37.05 o
   6  -9  13      175.10      216.39     35.95 o
   7  -9  13      134.28      147.65     45.52 o
   8  -9  13      138.38      124.82     31.07 o
   9  -9  13       35.97       55.30     28.85 o
  -6  -8  13       29.91      112.12     41.07 o
  -5  -8  13       62.15       67.72     41.07 o
  -4  -8  13      168.70      148.83     14.29 o
  -3  -8  13      532.97      470.48     25.60 o
  -2  -8  13      185.48      216.16     16.20 o
  -1  -8  13       82.66       85.46     22.50 o
   0  -8  13       31.85       45.25     13.13 o
   1  -8  13       17.09       27.99     17.33 o
   2  -8  13      120.99      121.57     18.73 o
   3  -8  13       70.62      121.69     24.51 o
   4  -8  13       27.10       32.42     22.15 o
   5  -8  13      170.19      180.57     31.22 o
   6  -8  13      192.22      233.35     29.10 o
   7  -8  13      186.00      177.19     51.07 o
   8  -8  13      215.80      295.01     37.48 o
   9  -8  13      102.66      122.62     31.78 o
  -6  -7  13        6.65       13.32     34.41 o
  -5  -7  13        0.03       -2.22     33.30 o
  -3  -7  13      109.45      114.56     13.50 o
  -2  -7  13       38.11       27.07      9.71 o
  -1  -7  13      264.35      264.69     18.52 o
   0  -7  13       44.58       25.46     11.82 o
   1  -7  13        5.11       -8.68     11.35 o
   2  -7  13        5.03       15.76     13.02 o
   3  -7  13       18.92        0.74     30.53 o
   4  -7  13        8.66       -6.84     18.89 o
   5  -7  13       20.37       56.34     24.33 o
   6  -7  13       90.95      136.48     27.07 o
   7  -7  13      187.85      184.43     30.10 o
   8  -7  13      286.25      360.13     41.00 o
   9  -7  13      189.08      238.75     36.66 o
  10  -7  13       33.92        7.22     38.30 o
 -10  -6  13       80.45      107.13     56.62 o
  -9  -6  13      344.06      373.56     71.60 o
  -8  -6  13      430.16      422.96     70.49 o
  -7  -6  13      320.46      402.90     81.87 o
  -6  -6  13       28.35       52.21     27.67 o
  -5  -6  13       26.61       -3.33     34.41 o
  -4  -6  13      142.77      184.79     74.38 o
  -3  -6  13       57.56       55.25     11.36 o
  -2  -6  13        1.53       -2.96      8.64 o
  -1  -6  13       36.64       49.28     11.70 o
   0  -6  13        0.20        2.47     18.39 o
   1  -6  13        0.50       -5.34     10.98 o
   2  -6  13        0.43        0.80     12.11 o
   3  -6  13       77.68       68.21     21.60 o
   4  -6  13      129.60      136.93     38.02 o
   5  -6  13       93.56       94.65     19.59 o
   6  -6  13      141.74      128.21     22.18 o
   7  -6  13      183.27      233.97     32.40 o
   8  -6  13      168.06      173.18     33.02 o
   9  -6  13       82.31       86.20     28.80 o
  10  -6  13       63.68        9.58     25.71 o
 -10  -5  13      189.53      174.32     23.28 o
  -9  -5  13      293.88      311.39     67.72 o
  -8  -5  13      504.15      555.62     78.82 o
  -7  -5  13      263.98      360.26     43.31 o
  -6  -5  13       70.58       54.95     28.26 o
  -5  -5  13        0.95      -11.84     21.60 o
  -4  -5  13       51.00       32.75     18.12 o
  -3  -5  13       33.73       37.13      9.76 o
  -2  -5  13      175.25      169.79     14.63 o
  -1  -5  13        6.19       -3.58      9.58 o
   0  -5  13       54.11       57.25     13.46 o
   1  -5  13      120.14      136.71     17.25 o
   2  -5  13       50.89       24.08     13.66 o
   3  -5  13        3.06       -9.99     16.88 o
   4  -5  13        0.87        0.86     13.70 o
   5  -5  13      186.88      219.18     38.84 o
   6  -5  13      670.11      720.50     42.09 o
   7  -5  13      399.40      497.54     42.91 o
   8  -5  13      233.04      167.49     31.51 o
   9  -5  13       94.96       96.11     28.69 o
  10  -5  13       78.45       58.14     31.64 o
 -10  -4  13      147.93      109.91     16.25 o
  -9  -4  13      384.30      320.36     21.39 o
  -8  -4  13      538.60      630.66     31.71 o
  -7  -4  13      204.94      163.02     47.18 o
  -6  -4  13        4.67       -5.94     24.08 o
  -5  -4  13       16.50       30.78     17.69 o
  -4  -4  13      205.12      206.18     15.68 o
  -3  -4  13       46.71       46.48      7.65 o
  -2  -4  13        0.96       -5.97      7.75 o
  -1  -4  13        8.92        8.59      9.76 o
   0  -4  13       43.44       65.67     14.87 o
   1  -4  13      179.26      225.25     34.04 o
   2  -4  13       83.72       95.35     17.76 o
   3  -4  13       11.41       20.09     24.15 o
   4  -4  13       27.78       21.30     14.61 o
   5  -4  13      260.65      220.46     24.43 o
   6  -4  13      667.04      713.23     67.50 o
   7  -4  13      503.26      544.06     64.94 o
   8  -4  13      211.40      247.62     35.88 o
   9  -4  13      184.17      192.20     30.99 o
  10  -4  13      154.56      247.20     38.65 o
 -10  -3  13       70.29       73.94     16.01 o
  -9  -3  13      285.27      311.65     34.74 o
  -8  -3  13      317.26      344.21     24.76 o
  -7  -3  13      109.77      122.34     13.86 o
  -6  -3  13       30.40       29.21     10.42 o
  -5  -3  13       34.31       32.25      9.47 o
  -4  -3  13        0.16        6.82      8.56 o
  -3  -3  13       65.51       62.59      9.50 o
  -2  -3  13        4.36       -5.63      6.96 o
  -1  -3  13       60.46       37.86     10.95 o
   0  -3  13      370.42      390.76     21.58 o
   1  -3  13      850.03      864.02     45.43 o
   2  -3  13      661.47      721.10     34.23 o
   3  -3  13      308.84      320.30     28.61 o
   4  -3  13        5.16       10.67     13.49 o
   5  -3  13      424.09      426.91     28.95 o
   6  -3  13      466.37      462.13     43.51 o
   7  -3  13      476.58      474.47     67.61 o
   8  -3  13      190.45      233.81     46.47 o
   9  -3  13      135.06      127.37     27.09 o
 -10  -2  13       67.80       67.28     17.43 o
  -9  -2  13      148.18      166.68     34.21 o
  -8  -2  13      116.19      135.34     16.86 o
  -7  -2  13       65.28       75.58     13.80 o
  -6  -2  13      168.48      176.53     19.39 o
  -5  -2  13       53.55       65.19     11.82 o
  -4  -2  13       76.87       66.89     10.18 o
  -3  -2  13      240.80      247.82     14.88 o
  -2  -2  13       74.02       78.20     10.81 o
  -1  -2  13        5.90       -0.74      9.59 o
   0  -2  13      130.85      126.18     13.12 o
   1  -2  13     1452.00     1438.12     37.81 o
   2  -2  13     1984.65     1854.62     55.27 o
   3  -2  13     1542.41     1495.15     44.96 o
   4  -2  13      133.15      131.75     18.47 o
   5  -2  13       54.13       57.16     16.65 o
   6  -2  13      334.43      327.95     31.12 o
   7  -2  13      323.63      284.05     30.80 o
   8  -2  13      181.36      160.36     41.98 o
   9  -2  13      127.86      123.07     28.62 o
 -10  -1  13       33.28       45.00     20.14 o
  -9  -1  13       77.76       60.89     23.39 o
  -8  -1  13       33.87       39.65     16.82 o
  -7  -1  13       52.44       58.53     16.58 o
  -6  -1  13       74.83       66.95     14.54 o
  -5  -1  13      107.91      113.89     17.88 o
  -4  -1  13        8.62        3.34     10.29 o
  -3  -1  13        1.05       -8.89      8.89 o
  -2  -1  13       24.81       21.58      9.86 o
  -1  -1  13       12.95       13.10     10.56 o
   0  -1  13      146.23      163.22     16.79 o
   1  -1  13      782.05      786.11     36.81 o
   2  -1  13     1176.00     1181.06     43.99 o
   3  -1  13     1006.67      952.30     32.42 o
   4  -1  13      230.18      233.60     19.43 o
   5  -1  13        5.06       -5.94     16.05 o
   6  -1  13      157.30      151.71     23.10 o
   7  -1  13      256.00      248.49     38.30 o
   8  -1  13      158.61      205.04     26.39 o
   9  -1  13      114.28      110.68     33.02 o
  -9   0  13       43.10      -12.23     44.87 o
  -8   0  13       22.33       34.58     18.94 o
  -7   0  13       49.61       26.25     15.17 o
  -6   0  13       59.99       58.67     15.83 o
  -5   0  13        1.41      -15.38     15.38 o
  -4   0  13       57.22       67.18     14.15 o
  -3   0  13        5.76        6.72     11.01 o
  -2   0  13      137.44      120.02     14.92 o
  -1   0  13      249.44      250.37     19.53 o
   0   0  13      389.48      412.56     26.75 o
   1   0  13      508.81      508.40     30.46 o
   2   0  13      823.91      829.24     59.29 o
   3   0  13      335.16      366.54     24.26 o
   4   0  13       59.72       55.26     15.21 o
   5   0  13        0.15       -3.15     16.01 o
   6   0  13       53.54       54.66     25.48 o
   7   0  13       97.54      111.15     22.94 o
   8   0  13       69.73       70.92     23.95 o
  -9   1  13       35.81       60.87     25.72 o
  -8   1  13      127.98      100.39     25.39 o
  -7   1  13       57.29       50.88     21.74 o
  -6   1  13       27.50       -0.65     18.36 o
  -5   1  13        0.02       -2.17     21.86 o
  -4   1  13        0.02      -14.94     17.32 o
  -3   1  13       30.40       29.29     15.45 o
  -2   1  13       11.27       11.66     17.10 o
  -1   1  13      374.64      362.54     26.31 o
   0   1  13      493.16      460.56     35.81 o
   1   1  13      671.01      691.26     36.37 o
   2   1  13      757.66      781.34     39.18 o
   3   1  13      285.23      298.20     33.37 o
   4   1  13       57.49       38.09     16.80 o
   5   1  13        0.23      -13.35     16.63 o
   6   1  13       45.74       39.32     19.24 o
   7   1  13       39.08       32.64     27.80 o
   8   1  13       77.70       45.76     76.04 o
  -8   2  13       67.52        5.21     24.46 o
  -7   2  13       75.22       85.89     26.13 o
  -6   2  13        5.15        8.28     20.83 o
  -5   2  13       10.70       -1.76     18.67 o
  -4   2  13       11.50       17.55     18.91 o
  -3   2  13        4.61      -10.98     18.01 o
  -2   2  13      187.74      194.48     26.74 o
  -1   2  13      292.05      272.12     29.83 o
   0   2  13      256.06      242.65     47.77 o
   1   2  13      423.07      436.82     42.94 o
   2   2  13      264.72      302.28     27.23 o
   3   2  13      190.12      149.02     27.01 o
   4   2  13       91.28      110.59     21.59 o
   5   2  13        0.98       -6.99     17.34 o
   6   2  13       57.05       36.62     20.42 o
   7   2  13       65.54       94.50     23.77 o
  -7   3  13        7.93       -4.79     28.47 o
  -6   3  13       16.15      -14.13     26.88 o
  -5   3  13       16.95       25.82     28.32 o
  -4   3  13       36.86       28.57     30.25 o
  -3   3  13       20.65        7.73     25.89 o
  -2   3  13       15.79      -19.12     19.12 o
  -1   3  13      121.52       96.34     25.24 o
   0   3  13      247.45      249.21     30.39 o
   1   3  13      234.61      280.49     33.75 o
   2   3  13      176.33      196.67     68.55 o
   3   3  13      213.53      189.26     48.54 o
   4   3  13      119.82      139.39     23.25 o
   5   3  13       37.93       48.20     21.34 o
   6   3  13        2.17       25.84     39.97 o
  -6   4  13        1.78      -27.52     27.52 o
  -5   4  13       44.06       67.57     90.48 o
  -4   4  13      114.10      140.62     35.26 o
  -3   4  13       48.73       38.60     29.36 o
  -2   4  13       19.42       -5.56     27.35 o
  -1   4  13      122.92      132.52     35.28 o
   0   4  13      113.26       80.50     37.03 o
   1   4  13       64.96      160.01     38.25 o
   2   4  13      224.78      220.53     48.29 o
   3   4  13      325.55      351.93     48.83 o
   4   4  13      114.47      132.66     39.25 o
   5   4  13       31.98       66.88     32.78 o
  -5   5  13        0.38       -5.00     30.53 o
  -4   5  13        8.72      -25.25    111.29 o
  -3   5  13        9.69        3.69     30.48 o
  -2   5  13        0.02        1.25     30.04 o
  -1   5  13        8.27      -32.75     57.73 o
   0   5  13       48.22       29.42     55.51 o
   1   5  13      159.92       79.93     59.95 o
   2   5  13      334.33      233.32     46.53 o
   3   5  13      279.01      332.48     72.71 o
  -2 -14  14       20.02       23.87     31.08 o
  -1 -14  14        3.41       -3.33     30.53 o
   0 -14  14        0.03        5.57     23.07 o
   1 -14  14       22.79       41.88     26.65 o
   2 -14  14       71.61      106.58     31.59 o
   3 -14  14      103.07      144.91     57.73 o
  -4 -13  14       12.36       17.76     27.20 o
  -3 -13  14       45.85       75.49     32.19 o
  -2 -13  14       29.51       61.61     31.64 o
  -1 -13  14       18.56       59.39     33.30 o
   0 -13  14        9.34       16.26     22.05 o
   1 -13  14       60.59       64.20     26.44 o
   2 -13  14      107.60      130.93     46.07 o
   3 -13  14      117.57       92.10     30.02 o
   4 -13  14       73.14       94.74     31.37 o
   5 -13  14       75.89      143.76     47.18 o
  -6 -12  14       20.61        5.88     16.26 o
  -5 -12  14       26.74        1.68     25.26 o
  -4 -12  14       75.44       95.13     21.00 o
  -3 -12  14       89.74       67.88     19.97 o
  -2 -12  14       91.99      106.02     31.64 o
  -1 -12  14       15.06       13.32     26.09 o
   0 -12  14        9.58        9.29     25.26 o
   1 -12  14       28.09       22.19     20.58 o
   2 -12  14      152.85      178.63     32.55 o
   3 -12  14      225.44      278.26     37.47 o
   4 -12  14      196.88      216.53     35.39 o
   5 -12  14       83.34      128.78     45.52 o
   6 -12  14       38.09       24.42     38.30 o
  -7 -11  14        8.90      -18.59     18.59 o
  -6 -11  14        0.44      -13.00     13.33 o
  -5 -11  14       21.22       11.10     14.91 o
  -4 -11  14      104.43       78.81     17.83 o
  -3 -11  14      243.88      241.76     25.30 o
  -2 -11  14      357.30      366.87     30.89 o
  -1 -11  14      170.24      174.31     20.17 o
   0 -11  14       50.74       52.45     20.80 o
   1 -11  14        1.38       22.94     19.68 o
   2 -11  14       65.91       58.23     24.12 o
   3 -11  14      162.22      178.96     53.29 o
   4 -11  14      268.78      348.89     40.34 o
   5 -11  14      143.18      164.20     33.19 o
   6 -11  14      103.43      122.67     43.30 o
   7 -11  14       71.51       83.81     43.85 o
  -6 -10  14        6.54        4.05     11.76 o
  -5 -10  14        0.75       -4.66     11.70 o
  -4 -10  14       28.02       48.01     14.13 o
  -3 -10  14      185.17      155.59     21.65 o
  -2 -10  14      399.11      391.97     29.79 o
  -1 -10  14      527.58      577.67     30.95 o
   0 -10  14      343.13      358.27     25.91 o
   1 -10  14       59.82       52.77     42.74 o
   2 -10  14        0.55      -13.88     17.54 o
   3 -10  14      181.80      164.83     29.44 o
   4 -10  14      276.26      372.70     53.01 o
   5 -10  14      135.92      115.29     53.84 o
   6 -10  14      107.68      165.96     47.74 o
   7 -10  14       68.72       -7.22     35.52 o
   8 -10  14       21.79       23.87     38.85 o
  -5  -9  14        3.88       14.69     16.65 o
  -4  -9  14       31.27       46.35     12.56 o
  -3  -9  14      172.24      155.15     18.04 o
  -2  -9  14      415.85      463.94     30.82 o
  -1  -9  14      739.17      723.86     62.55 o
   0  -9  14      544.57      620.10     32.61 o
   1  -9  14      272.58      272.77     24.01 o
   2  -9  14        2.49       32.16     19.40 o
   3  -9  14      282.79      252.78     32.94 o
   4  -9  14      292.64      267.40     35.52 o
   5  -9  14      187.32      146.77     34.69 o
   6  -9  14       93.78       89.92     38.30 o
   7  -9  14       24.31       42.18     38.85 o
   8  -9  14        7.98       -5.00     41.07 o
  -6  -8  14        0.06       21.65     38.85 o
  -5  -8  14        5.28       -7.22     38.30 o
  -4  -8  14       94.83       97.35     20.26 o
  -3  -8  14      165.11      172.24     17.15 o
  -2  -8  14      294.26      278.26     23.00 o
  -1  -8  14      682.91      712.64     30.85 o
   0  -8  14      751.58      779.43     50.14 o
   1  -8  14      407.36      405.02     27.35 o
   2  -8  14        0.76      -12.93     17.07 o
   3  -8  14      126.25      109.69     25.26 o
   4  -8  14      339.29      298.38     59.11 o
   5  -8  14      221.63      198.41     34.33 o
   6  -8  14       76.89      -18.87     31.64 o
   7  -8  14       31.63      -32.19     32.75 o
   8  -8  14       16.56      101.02     44.96 o
   9  -8  14        0.25      -16.10     35.52 o
  -6  -7  14        4.52       61.06     42.18 o
  -5  -7  14      127.96      127.67     48.29 o
  -4  -7  14      465.73      481.80     73.82 o
  -3  -7  14      213.10      221.18     18.17 o
  -2  -7  14      368.23      350.70     37.74 o
  -1  -7  14      725.00      718.86     30.26 o
   0  -7  14      778.32      782.93     34.59 o
   1  -7  14        8.64        3.65     12.95 o
   2  -7  14      236.02      203.81     27.47 o
   3  -7  14      217.27      227.16     30.61 o
   4  -7  14      152.56      150.56     29.14 o
   5  -7  14      109.22      104.92     28.23 o
   6  -7  14       77.64       66.66     30.81 o
   7  -7  14       26.90       -5.00     36.63 o
   8  -7  14        4.19      -34.41     34.41 o
   9  -7  14        0.88       11.10     39.96 o
  -9  -6  14       21.44       73.27     51.07 o
  -8  -6  14       39.62       31.08     44.41 o
  -7  -6  14       22.16      -16.67     27.23 o
  -6  -6  14        3.06       20.54     37.19 o
  -5  -6  14      285.31      324.71     63.28 o
  -4  -6  14      448.92      569.30     49.07 o
  -3  -6  14      395.30      385.29     20.56 o
  -2  -6  14      869.65      796.36     37.29 o
  -1  -6  14     1135.98     1114.35     70.47 o
   0  -6  14      772.45      779.28     34.01 o
   1  -6  14       10.53       21.31     23.24 o
   2  -6  14      139.75      150.25     24.14 o
   3  -6  14      475.76      434.91     59.67 o
   4  -6  14      402.21      382.58     56.62 o
   5  -6  14      112.56       99.45     35.25 o
   6  -6  14       17.13       -1.50     23.74 o
   7  -6  14       14.28      -11.66     32.75 o
   8  -6  14        0.03       32.75     38.30 o
   9  -6  14        4.46       21.08     27.40 o
  -9  -5  14       61.52       37.74     46.63 o
  -8  -5  14      137.26      134.88     50.51 o
  -7  -5  14       83.12      110.88     33.19 o
  -6  -5  14        0.20       -4.91     25.20 o
  -5  -5  14      141.07      142.25     33.02 o
  -4  -5  14      200.02      198.89     21.39 o
  -3  -5  14      634.07      614.27     44.63 o
  -2  -5  14     1091.29     1052.94     42.46 o
  -1  -5  14     1601.17     1513.36     42.92 o
   0  -5  14      744.49      777.59     33.46 o
   1  -5  14       44.82       26.77     19.13 o
   2  -5  14       28.96       39.13     18.84 o
   3  -5  14       60.62       93.06     23.29 o
   4  -5  14      106.69       25.07     21.94 o
   5  -5  14       31.52       55.61     26.08 o
   6  -5  14       32.05       64.39     35.52 o
   7  -5  14        5.82       32.06     25.81 o
   8  -5  14        1.66        3.05     23.20 o
   9  -5  14       12.52      -11.20     25.26 o
  -9  -4  14       69.76       80.82     17.72 o
  -8  -4  14      135.24      156.05     38.65 o
  -7  -4  14       55.28       89.37     31.78 o
  -6  -4  14        0.50        6.44     16.80 o
  -5  -4  14       21.97       32.42      9.72 o
  -4  -4  14      157.06      157.86     21.40 o
  -3  -4  14      593.09      596.94     35.72 o
  -2  -4  14     1152.57     1096.73     32.46 o
  -1  -4  14     1363.22     1397.22     38.85 o
   0  -4  14      991.28      992.86     42.02 o
   1  -4  14      314.49      281.10     22.08 o
   2  -4  14        8.39       -5.69     14.90 o
   3  -4  14       84.66       71.14     33.51 o
   4  -4  14       62.05       90.84     43.02 o
   5  -4  14       15.82       27.74     23.72 o
   6  -4  14       87.40       52.29     28.19 o
   7  -4  14        2.82       -9.45     19.79 o
   8  -4  14        8.91        5.40     21.14 o
   9  -4  14       48.88       45.40     30.25 o
  -9  -3  14       39.57       32.88     13.28 o
  -8  -3  14       55.06       68.61     15.30 o
  -7  -3  14       43.80       38.75     17.55 o
  -6  -3  14        7.64        3.42     10.91 o
  -5  -3  14        1.01       -1.00     13.89 o
  -4  -3  14      119.32      138.68     13.79 o
  -3  -3  14      536.31      586.68     30.19 o
  -2  -3  14      915.37      861.01     41.84 o
  -1  -3  14      931.88      952.66     32.92 o
   0  -3  14      936.59      965.66     29.89 o
   1  -3  14      333.68      346.40     22.78 o
   2  -3  14      150.02      134.51     21.88 o
   3  -3  14       11.69       16.55     17.81 o
   4  -3  14       14.85       19.45     18.98 o
   5  -3  14       64.05       53.32     27.86 o
   6  -3  14       49.89       23.36     21.08 o
   7  -3  14        2.87       36.61     20.31 o
   8  -3  14        1.38       26.79     28.03 o
   9  -3  14       28.52      -32.75     36.63 o
  -9  -2  14       55.06       61.34     28.44 o
  -8  -2  14       79.02      102.75     24.36 o
  -7  -2  14       18.85       21.39     12.44 o
  -6  -2  14       11.19        2.53     12.02 o
  -5  -2  14       13.66       18.86     10.82 o
  -4  -2  14       47.81       49.37     12.15 o
  -3  -2  14      362.89      378.16     19.22 o
  -2  -2  14      555.23      542.96     24.71 o
  -1  -2  14      929.64      937.57     32.63 o
   0  -2  14      610.35      649.58     29.55 o
   1  -2  14      402.67      425.87     24.93 o
   2  -2  14      279.04      297.22     22.81 o
   3  -2  14      103.62       76.49     20.99 o
   4  -2  14        0.55      -11.93     13.76 o
   5  -2  14       97.73      107.26     20.98 o
   6  -2  14        7.02       -7.60     17.99 o
   7  -2  14       14.41       27.25     21.32 o
   8  -2  14       14.01       -1.46     24.94 o
  -9  -1  14       96.94       84.02     37.17 o
  -8  -1  14      246.73      247.80     31.49 o
  -7  -1  14      135.01      139.19     18.78 o
  -6  -1  14       30.01       14.46     22.10 o
  -5  -1  14       31.75       38.30     13.33 o
  -4  -1  14      452.33      435.92     26.80 o
  -3  -1  14      503.86      538.24     25.37 o
  -2  -1  14      399.95      383.97     22.52 o
  -1  -1  14      481.10      503.76     25.74 o
   0  -1  14      222.00      232.77     22.27 o
   1  -1  14      276.20      269.01     24.51 o
   2  -1  14      233.07      206.78     23.01 o
   3  -1  14      114.96      131.00     21.29 o
   4  -1  14       36.90       57.16     18.52 o
   5  -1  14       62.99       37.87     24.83 o
   6  -1  14        0.73       20.64     18.02 o
   7  -1  14        1.27       30.02     20.58 o
   8  -1  14       17.82       53.89     43.71 o
  -8   0  14      227.55      224.40     29.79 o
  -7   0  14      305.65      310.64     31.95 o
  -6   0  14      300.48      309.96     25.42 o
  -5   0  14       44.51       43.36     16.14 o
  -4   0  14       47.17       40.63     16.03 o
  -3   0  14      299.01      292.49     35.07 o
  -2   0  14      609.56      496.53     29.47 o
  -1   0  14      239.14      281.16     23.67 o
   0   0  14      196.65      237.73     23.43 o
   1   0  14      343.08      320.87     26.27 o
   2   0  14      185.60      152.11     22.13 o
   3   0  14        5.40       12.34     17.79 o
   4   0  14       32.60       20.00     28.12 o
   5   0  14        3.81       -9.12     21.99 o
   6   0  14       33.83       28.12     24.49 o
   7   0  14       31.66       65.97     21.81 o
  -8   1  14      285.91      282.44     34.32 o
  -7   1  14      563.05      524.10     41.14 o
  -6   1  14      304.49      239.81     30.55 o
  -5   1  14       14.06       35.67     26.26 o
  -4   1  14        0.69      -29.31     29.31 o
  -3   1  14       43.16       61.45     21.65 o
  -2   1  14       79.27       65.04     21.23 o
  -1   1  14      119.38      158.79     24.74 o
   0   1  14      285.40      297.80     42.63 o
   1   1  14      235.47      293.59     31.65 o
   2   1  14       97.06       98.19     20.66 o
   3   1  14        3.92        8.14     17.52 o
   4   1  14        1.15       39.73     23.27 o
   5   1  14        7.31       36.74     27.11 o
   6   1  14       50.54       74.59     27.19 o
   7   1  14       92.04      109.35     45.52 o
  -7   2  14      485.42      520.31     42.18 o
  -6   2  14      298.40      274.21     33.24 o
  -5   2  14      143.31      161.91     34.46 o
  -4   2  14        4.97      -20.30     24.06 o
  -3   2  14       59.44       58.25     23.29 o
  -2   2  14       39.43       39.26     21.57 o
  -1   2  14       92.03       68.35     23.42 o
   0   2  14      318.39      303.64     33.17 o
   1   2  14      233.48      225.98     37.90 o
   2   2  14       29.49       45.22     18.60 o
   3   2  14       13.96       28.62     30.67 o
   4   2  14        8.35        6.43     23.43 o
   5   2  14        1.14       17.50     25.44 o
   6   2  14       10.79       37.75     68.27 o
  -6   3  14      114.93       90.48     38.30 o
  -5   3  14      118.62      133.13     35.96 o
  -4   3  14       23.04       15.47     28.48 o
  -3   3  14        0.30        6.60     44.96 o
  -2   3  14        2.94      -21.80     51.07 o
  -1   3  14       75.50       70.64     25.77 o
   0   3  14      201.38      138.48     33.43 o
   1   3  14      160.99      152.23     72.44 o
   2   3  14       22.30       29.30     32.72 o
   3   3  14        0.00       -4.55     74.66 o
   4   3  14        1.26       17.32     33.30 o
   5   3  14        1.45       18.87     39.96 o
  -4   4  14        0.18        7.77     34.41 o
  -3   4  14        1.88      -28.38     29.18 o
  -2   4  14       11.66       45.62     32.65 o
  -1   4  14      144.13       98.60     35.85 o
   0   4  14      164.84      137.16     68.55 o
   1   4  14       68.61       72.00     37.74 o
   2   4  14        0.43       27.75     52.73 o
   3   4  14        3.44      102.13     58.84 o
   0 -14  15       17.72        4.44     32.19 o
   1 -14  15       31.79       72.71     42.74 o
  -3 -13  15       59.55       84.93     33.30 o
  -2 -13  15        2.38       26.09     28.86 o
  -1 -13  15        0.24      -24.42     24.42 o
   0 -13  15        3.69      -21.09     27.20 o
   1 -13  15        7.17       16.60     22.67 o
   2 -13  15        9.18       13.09     25.31 o
   3 -13  15        0.96       20.57     26.09 o
   4 -13  15        8.39        5.35     26.65 o
  -5 -12  15      118.67      123.89     22.15 o
  -4 -12  15      175.07      188.80     41.35 o
  -3 -12  15       63.25       36.53     19.01 o
  -2 -12  15       20.35       23.31     27.20 o
  -1 -12  15        0.17      -22.76     23.31 o
   0 -12  15        5.39       -1.07     19.52 o
   1 -12  15        0.03      -20.31     20.31 o
   2 -12  15        3.28       22.88     25.26 o
   3 -12  15       13.80       20.34     25.71 o
   4 -12  15       12.05      -14.82     25.04 o
   5 -12  15        7.47       -1.11     37.74 o
  -6 -11  15       79.48       75.30     15.70 o
  -5 -11  15      200.69      170.08     35.25 o
  -4 -11  15      155.96      136.92     58.00 o
  -3 -11  15       90.22      124.08     20.80 o
  -2 -11  15       49.52       41.30     17.61 o
  -1 -11  15        0.16        6.62     16.08 o
   0 -11  15        0.62        8.57     18.43 o
   1 -11  15        2.59       -3.36     19.01 o
   2 -11  15       27.96       64.86     23.93 o
   3 -11  15       61.10       53.60     26.10 o
   4 -11  15       61.58       94.92     30.03 o
   5 -11  15       37.12       39.13     30.25 o
   6 -11  15       27.42       86.04     43.85 o
  -5 -10  15      193.99      199.06     18.64 o
  -4 -10  15      181.06      188.70     19.61 o
  -3 -10  15      181.38      167.37     21.93 o
  -2 -10  15       32.17       40.48     15.68 o
  -1 -10  15        0.34       16.14     15.81 o
   0 -10  15        7.66       -4.84     13.13 o
   1 -10  15       14.41       -7.22     17.27 o
   2 -10  15        3.00      -17.66     17.66 o
   3 -10  15       65.96       74.39     25.82 o
   4 -10  15       93.27       67.52     27.96 o
   5 -10  15       84.35       84.20     30.66 o
   6 -10  15      113.85      107.68     46.63 o
   7 -10  15       41.44        7.77     41.63 o
  -5  -9  15       87.85      116.56     49.96 o
  -4  -9  15      165.18      156.24     16.28 o
  -3  -9  15      106.86      109.98     16.03 o
  -2  -9  15       62.67       79.33     19.15 o
  -1  -9  15       47.47       33.08     15.86 o
   0  -9  15        2.75       11.83     13.43 o
   1  -9  15        4.72       -4.80     17.61 o
   2  -9  15        3.64       -8.75     19.70 o
   3  -9  15        7.83      -11.86     21.10 o
   4  -9  15       56.12       49.66     37.19 o
   5  -9  15      113.84      187.52     34.93 o
   6  -9  15      154.41      227.58     53.29 o
   7  -9  15      116.89      163.19     51.07 o
  -6  -8  15       54.47       78.26     44.96 o
  -5  -8  15      123.56      183.17     57.17 o
  -4  -8  15       63.86       88.51     12.59 o
  -3  -8  15       16.21        6.47     11.45 o
  -2  -8  15       20.01       12.13     12.54 o
  -1  -8  15        8.46      -13.19     13.19 o
   0  -8  15        3.74       11.78     12.83 o
   1  -8  15       30.62       68.40     21.00 o
   2  -8  15       93.81      108.95     24.72 o
   3  -8  15      143.38      199.36     30.79 o
   4  -8  15      125.36      112.37     28.64 o
   5  -8  15      120.42      104.79     30.58 o
   6  -8  15      146.21      133.77     47.18 o
   7  -8  15      159.25      180.40     51.07 o
   8  -8  15       53.13       76.60     43.85 o
  -6  -7  15       22.02       52.18     42.18 o
  -5  -7  15       63.75       87.15     44.96 o
  -4  -7  15       58.17       36.31     10.12 o
  -3  -7  15       71.15       66.27     13.43 o
  -2  -7  15        0.28       -1.41     12.64 o
  -1  -7  15        0.89       -8.86     23.04 o
   0  -7  15        0.22       13.02     17.99 o
   1  -7  15        6.00        9.38     14.06 o
   2  -7  15       25.41       20.38     18.83 o
   3  -7  15      235.39      226.84     33.86 o
   4  -7  15      397.70      453.05     82.98 o
   5  -7  15      269.09      263.76     74.93 o
   6  -7  15      180.04      114.34     44.41 o
   7  -7  15      221.74      131.00     47.18 o
   8  -7  15       73.80       93.81     47.18 o
  -8  -6  15       12.57       18.32     44.96 o
  -7  -6  15        7.38       61.61     46.07 o
  -6  -6  15       72.49       93.81     46.07 o
  -5  -6  15       22.12       68.27     46.07 o
  -4  -6  15       27.02       28.51     15.78 o
  -3  -6  15        4.34        3.01     10.03 o
  -2  -6  15       13.82        4.28     12.07 o
  -1  -6  15        0.13      -11.48     11.48 o
   0  -6  15        2.74       18.52     13.77 o
   1  -6  15       52.79       26.25     15.36 o
   2  -6  15      110.26      138.93     25.50 o
   3  -6  15      247.72      294.44     35.44 o
   4  -6  15      350.55      356.74     55.78 o
   5  -6  15      270.65      274.23     37.53 o
   6  -6  15      214.53      209.26     48.85 o
   7  -6  15      205.09      162.63     48.85 o
   8  -6  15       99.84      109.35     45.52 o
  -8  -5  15       39.25       32.19     47.74 o
  -7  -5  15        3.47       18.34     31.64 o
  -6  -5  15       76.88       86.30     32.55 o
  -5  -5  15      134.87      151.20     59.39 o
  -4  -5  15       60.83       64.59     11.31 o
  -3  -5  15       21.96        8.70      8.66 o
  -2  -5  15       13.32        3.77     11.31 o
  -1  -5  15       94.75       85.37     13.68 o
   0  -5  15       53.28       53.51     14.07 o
   1  -5  15        3.53       -9.68     14.63 o
   2  -5  15      163.55      177.16     27.34 o
   3  -5  15      456.14      404.43     39.23 o
   4  -5  15      401.37      399.38    115.73 o
   5  -5  15      215.22      238.46     36.04 o
   6  -5  15      260.35      179.84     49.40 o
   7  -5  15      166.74      153.75     49.96 o
   8  -5  15       53.42       31.64     42.18 o
  -8  -4  15       29.88       -2.36     36.63 o
  -7  -4  15       21.17       19.51     30.25 o
  -6  -4  15      101.22       92.35     13.03 o
  -5  -4  15      144.89      134.14     39.52 o
  -4  -4  15        7.60       10.68      9.76 o
  -3  -4  15       29.19       47.12     12.27 o
  -2  -4  15       36.62       46.46     11.17 o
  -1  -4  15       82.78       91.53     12.33 o
   0  -4  15      225.29      251.64     20.17 o
   1  -4  15       82.26       90.55     29.85 o
   2  -4  15        9.69        7.55     26.87 o
   3  -4  15      158.25      111.03     22.79 o
   4  -4  15      145.45      125.14     25.11 o
   5  -4  15      258.12      163.40     27.79 o
   6  -4  15      186.49      163.98     39.69 o
   7  -4  15       95.06       75.42     31.53 o
   8  -4  15       36.47       26.64     38.30 o
  -8  -3  15       35.65       36.10     16.42 o
  -7  -3  15        4.76       11.36     12.02 o
  -6  -3  15       24.23       36.03     18.51 o
  -5  -3  15        3.41        9.38     12.10 o
  -4  -3  15        2.67        2.87     17.63 o
  -3  -3  15      137.03      121.18     16.72 o
  -2  -3  15       35.21       33.62     11.85 o
  -1  -3  15       39.32       56.74     13.17 o
   0  -3  15      109.99      132.30     16.48 o
   1  -3  15       44.86       15.57     13.12 o
   2  -3  15        0.62        3.83     13.11 o
   3  -3  15        1.40        3.07     16.65 o
   4  -3  15       56.36       73.76     22.53 o
   5  -3  15      421.89      396.80     46.63 o
   6  -3  15      215.55      268.37     40.15 o
   7  -3  15      117.77      132.55     35.32 o
   8  -3  15       30.71        8.33     39.41 o
  -8  -2  15       12.50       19.70     13.84 o
  -7  -2  15        0.25       -5.26     12.44 o
  -6  -2  15        0.23      -12.33     12.33 o
  -5  -2  15       20.70        7.73     12.60 o
  -4  -2  15        2.44        4.26     12.54 o
  -3  -2  15       20.92       51.03     15.93 o
  -2  -2  15        5.90       19.38     11.61 o
  -1  -2  15       41.01       50.21     15.59 o
   0  -2  15      102.68      102.30     18.59 o
   1  -2  15       39.35       56.53     17.40 o
   2  -2  15        4.91       14.55     16.51 o
   3  -2  15        6.18       -6.37     14.34 o
   4  -2  15      176.04      209.50     27.67 o
   5  -2  15      248.32      275.79     34.25 o
   6  -2  15      163.64      165.94     32.03 o
   7  -2  15      150.09      176.38    132.94 o
  -8  -1  15       27.32       11.66     23.31 o
  -7  -1  15       19.97        4.59     18.19 o
  -6  -1  15       35.21        9.39     14.74 o
  -5  -1  15       13.21       15.27     20.34 o
  -4  -1  15       16.52        9.16     14.46 o
  -3  -1  15        4.21       10.91     16.84 o
  -2  -1  15       14.18       32.24     16.44 o
  -1  -1  15       53.78       54.32     16.68 o
   0  -1  15      158.50      218.65     22.75 o
   1  -1  15      200.81      243.37     24.45 o
   2  -1  15       45.43       83.28     19.76 o
   3  -1  15       16.92       17.21     18.09 o
   4  -1  15      304.65      309.13     34.33 o
   5  -1  15      228.08      208.34     33.05 o
   6  -1  15      203.19      222.95     45.79 o
   7  -1  15      129.39      149.31     49.96 o
  -7   0  15       41.32       15.10     21.82 o
  -6   0  15       63.90       67.42     26.05 o
  -5   0  15       16.93      -13.56     23.31 o
  -4   0  15        0.96       -9.25     22.72 o
  -3   0  15       10.77        9.40     18.91 o
  -2   0  15       30.32       30.20     20.15 o
  -1   0  15      100.99       85.03     19.47 o
   0   0  15      280.83      350.22     28.31 o
   1   0  15      143.53      135.60     29.24 o
   2   0  15       23.91       22.35     17.47 o
   3   0  15       45.22       14.43     17.75 o
   4   0  15      194.26      205.43     30.85 o
   5   0  15      234.73      227.86     32.63 o
   6   0  15      228.52      259.15     42.28 o
  -6   1  15       12.22       37.02     46.90 o
  -5   1  15        5.55       11.48     23.85 o
  -4   1  15        0.76       45.52     56.06 o
  -3   1  15       10.50        3.24     24.58 o
  -2   1  15       49.60       76.77     23.51 o
  -1   1  15      234.19      202.08     29.38 o
   0   1  15      477.50      468.13     32.30 o
   1   1  15      294.77      297.70     34.13 o
   2   1  15       39.63       45.39     24.99 o
   3   1  15       48.65       37.95     31.48 o
   4   1  15      130.44      127.27     29.46 o
   5   1  15      190.13      157.25     37.47 o
  -5   2  15       41.28       56.06     35.52 o
  -4   2  15        7.13      -14.26     26.14 o
  -3   2  15       11.30       35.98     27.28 o
  -2   2  15      113.52       81.72     26.47 o
  -1   2  15      262.91      229.91     32.24 o
   0   2  15      303.62      267.00     34.21 o
   1   2  15      318.22      346.54     55.30 o
   2   2  15       87.49       60.63     26.47 o
   3   2  15        2.36       -1.57     27.31 o
   4   2  15       38.21       -2.78     53.29 o
  -4   3  15        5.50      -25.53     32.19 o
  -3   3  15        1.55      -24.42     33.86 o
  -2   3  15      107.01       55.51     38.85 o
  -1   3  15      379.67      350.16     39.67 o
   0   3  15      547.18      344.28     55.23 o
   1   3  15      375.15      474.03     84.93 o
   2   3  15       59.29        7.22     52.18 o
  -1 -13  16       53.28       17.21     31.64 o
   0 -13  16       77.29       91.59     38.85 o
   1 -13  16      123.88      137.66     45.52 o
   2 -13  16      138.11      121.13     47.18 o
  -3 -12  16       68.25       66.05     28.86 o
  -2 -12  16        5.76       -7.77     23.87 o
  -1 -12  16       10.61      -21.09     23.87 o
   0 -12  16      122.79      101.02     38.30 o
   1 -12  16      195.50      231.94     35.48 o
   2 -12  16      171.48      247.79     36.30 o
   3 -12  16       80.73      103.61     31.11 o
   4 -12  16       39.01       25.85     28.19 o
  -5 -11  16       14.51       16.65     26.64 o
  -4 -11  16       54.19       34.97     16.68 o
  -3 -11  16       34.99       27.54     15.29 o
  -2 -11  16       10.75       23.04     26.37 o
  -1 -11  16       12.98       46.63     27.75 o
   0 -11  16       74.21      126.00     36.63 o
   1 -11  16      136.01      143.24     32.47 o
   2 -11  16      211.25      242.11     34.72 o
   3 -11  16      149.47      187.53     34.12 o
   4 -11  16       82.00       31.80     48.29 o
   5 -11  16       16.58      -30.53     37.74 o
  -4 -10  16       47.81       47.00     14.06 o
  -3 -10  16       42.21       54.53     16.03 o
  -2 -10  16        3.22       10.36     14.62 o
  -1 -10  16       46.94       80.86     20.01 o
   0 -10  16       65.96      131.00     35.52 o
   1 -10  16      107.45       94.79     24.87 o
   2 -10  16      145.40      160.60     30.58 o
   3 -10  16      161.61      139.30     41.63 o
   4 -10  16       98.06       76.66     27.57 o
   5 -10  16       40.64       44.10     52.73 o
   6 -10  16       40.15       93.25     46.63 o
  -5  -9  16       81.57      224.25     60.50 o
  -4  -9  16       59.43       69.97     13.40 o
  -3  -9  16       68.22       86.83     41.91 o
  -2  -9  16        3.16       30.58     15.47 o
  -1  -9  16       46.73       79.14     18.89 o
   0  -9  16      180.51      139.32     35.52 o
   1  -9  16      219.81      282.17     41.91 o
   2  -9  16      173.31      231.91     32.55 o
   3  -9  16      193.01      229.25     35.05 o
   4  -9  16      109.95      107.41     30.61 o
   5  -9  16       74.15       39.23     28.11 o
   6  -9  16       44.23       23.31     41.07 o
  -5  -8  16      108.27      185.39     57.73 o
  -4  -8  16      209.21      209.76     31.08 o
  -3  -8  16      254.44      250.63     21.72 o
  -2  -8  16       46.30       53.77     15.29 o
  -1  -8  16        5.18        7.26     14.51 o
   0  -8  16      128.38      109.95     21.19 o
   1  -8  16      237.82      232.85     46.90 o
   2  -8  16      509.78      464.44     41.21 o
   3  -8  16      365.80      406.01    116.84 o
   4  -8  16      156.17      122.05     30.81 o
   5  -8  16      101.62       62.58     29.19 o
   6  -8  16       38.34       21.65     42.18 o
   7  -8  16        2.39      -33.30     33.30 o
  -6  -7  16       53.11      118.78     52.73 o
  -5  -7  16      108.18      261.44     65.50 o
  -4  -7  16      387.06      363.45     50.14 o
  -3  -7  16      332.85      330.76     21.65 o
  -2  -7  16      260.56      264.62     22.80 o
  -1  -7  16       50.28       56.35     17.78 o
   0  -7  16       10.00       -1.20     12.68 o
   1  -7  16      154.77      128.37     27.48 o
   2  -7  16      344.95      334.66     36.10 o
   3  -7  16      250.82      223.51     33.15 o
   4  -7  16      203.45      167.88     33.08 o
   5  -7  16       76.91       54.24     27.86 o
   6  -7  16       24.22       29.42     41.63 o
   7  -7  16        5.48       -8.33     37.19 o
  -6  -6  16       10.99       82.70     47.74 o
  -5  -6  16      269.33      354.13     71.60 o
  -4  -6  16      497.44      463.53     27.07 o
  -3  -6  16      381.43      362.35     22.82 o
  -2  -6  16      559.35      585.99     31.43 o
  -1  -6  16      251.62      247.28     24.50 o
   0  -6  16       14.71        5.28     12.72 o
   1  -6  16      218.28      199.31     31.08 o
   2  -6  16      284.59      305.39     37.74 o
   3  -6  16      187.05      274.45     35.95 o
   4  -6  16      118.12       93.63     29.76 o
   5  -6  16       69.06       56.94     29.14 o
   6  -6  16       20.91       27.20     37.19 o
   7  -6  16        0.21       22.76     41.07 o
  -7  -5  16       14.48       87.96     35.83 o
  -6  -5  16        8.21       46.14     32.19 o
  -5  -5  16      277.36      268.80     39.21 o
  -4  -5  16      281.95      227.66     49.87 o
  -3  -5  16      657.20      601.37     28.84 o
  -2  -5  16      905.11      807.67     30.29 o
  -1  -5  16      494.59      503.31     45.87 o
   0  -5  16       12.79       11.62     14.95 o
   1  -5  16      145.67      154.84     30.23 o
   2  -5  16      161.72      173.28     54.01 o
   3  -5  16      128.41      141.26     29.63 o
   4  -5  16       71.25       46.83     22.66 o
   5  -5  16       55.56       45.89     24.27 o
   6  -5  16       31.89       36.63     30.33 o
   7  -5  16        3.19      -36.63     38.30 o
  -7  -4  16       15.08       33.57     11.86 o
  -6  -4  16       97.28      127.85     24.03 o
  -5  -4  16       86.99       97.47     27.40 o
  -4  -4  16      140.23      152.70     24.35 o
  -3  -4  16      624.28      596.56     42.98 o
  -2  -4  16      793.90      793.53     36.44 o
  -1  -4  16      532.13      542.02     26.00 o
   0  -4  16       33.88       38.21     13.74 o
   1  -4  16       31.78       20.37     16.67 o
   2  -4  16      116.66      126.60     21.95 o
   3  -4  16      104.42      100.95     24.00 o
   4  -4  16       34.74       33.95     23.53 o
   5  -4  16        3.63       13.56     27.83 o
   6  -4  16        9.73       -8.88     33.30 o
   7  -4  16        1.66       -6.11     35.52 o
  -7  -3  16       60.58       72.28     14.54 o
  -6  -3  16      257.29      234.98     37.37 o
  -5  -3  16      273.73      301.09     53.58 o
  -4  -3  16      412.54      377.94     25.14 o
  -3  -3  16      484.91      465.32     32.72 o
  -2  -3  16      481.61      492.29     30.39 o
  -1  -3  16      165.31      143.50     23.25 o
   0  -3  16        2.60        2.46     14.81 o
   1  -3  16       25.45       35.72     15.13 o
   2  -3  16       48.78       69.58     17.17 o
   3  -3  16       72.90       69.21     18.45 o
   4  -3  16       29.89       36.04     17.98 o
   5  -3  16       48.43       53.65     25.83 o
   6  -3  16       27.35       58.14     33.98 o
  -7  -2  16       11.40       19.06     15.94 o
  -6  -2  16       27.17       -9.93     20.39 o
  -5  -2  16      140.98      138.30     26.67 o
  -4  -2  16      505.00      475.56     29.37 o
  -3  -2  16      776.23      771.33     55.52 o
  -2  -2  16      542.11      597.52     40.01 o
  -1  -2  16      175.62      225.75     22.97 o
   0  -2  16        2.34        4.77     15.66 o
   1  -2  16       72.64       90.21     19.87 o
   2  -2  16      100.94       92.73     20.99 o
   3  -2  16       34.55       20.26     18.75 o
   4  -2  16        0.99       -2.59     22.07 o
   5  -2  16       33.37       63.81     27.45 o
   6  -2  16        3.49       77.34     33.57 o
  -6  -1  16       49.52       30.00     24.65 o
  -5  -1  16       78.55      107.62     28.69 o
  -4  -1  16      159.15      189.77     36.09 o
  -3  -1  16      308.03      271.09     29.87 o
  -2  -1  16      322.84      318.15     26.09 o
  -1  -1  16      190.37      182.99     23.16 o
   0  -1  16        6.88       -2.31     16.33 o
   1  -1  16        0.12       22.30     27.32 o
   2  -1  16        5.33       10.37     17.99 o
   3  -1  16        6.67        7.23     19.35 o
   4  -1  16       24.40       47.91     26.34 o
   5  -1  16        2.99       22.17     76.04 o
  -5   0  16      116.83      142.80     40.52 o
  -4   0  16      334.65      383.31     72.80 o
  -3   0  16      332.01      378.84     35.47 o
  -2   0  16      302.31      305.05     32.44 o
  -1   0  16       78.36       90.08     20.82 o
   0   0  16        0.74      -16.75     16.75 o
   1   0  16        0.03       -8.30     17.68 o
   2   0  16        0.27      -18.08     18.08 o
   3   0  16       10.93       24.34     24.38 o
   4   0  16       54.19      110.62     34.58 o
  -4   1  16      153.03      154.86     42.18 o
  -3   1  16      247.60      234.75     57.45 o
  -2   1  16      262.18      248.22     35.95 o
  -1   1  16       84.49       72.46     40.36 o
   0   1  16       44.40       44.40     25.03 o
   1   1  16       13.09       25.20     26.12 o
   2   1  16        0.12      -17.66     42.18 o
   3   1  16       15.53       -6.98     55.51 o
  -2   2  16      145.78      131.00     43.85 o
  -1   2  16       70.08       50.51     41.07 o
   0   2  16       48.67       26.09     38.30 o
  -1 -12  17       16.68       16.65     27.20 o
   0 -12  17        4.77      -13.88     30.53 o
   1 -12  17        0.95      -23.87     30.53 o
  -3 -11  17        0.33       -7.64     15.25 o
  -2 -11  17        9.01       43.27     24.15 o
  -1 -11  17       30.07       23.87     28.31 o
   0 -11  17       45.18      -10.55     25.53 o
   1 -11  17       10.77       54.40     35.52 o
   2 -11  17        0.54       21.39     23.90 o
   3 -11  17       26.53       26.26     27.44 o
  -4 -10  17        9.20       24.09     13.02 o
  -3 -10  17        0.72       -6.66     19.43 o
  -2 -10  17        1.04       -1.11     14.52 o
  -1 -10  17        8.47      -16.65     23.87 o
   0 -10  17        0.07       51.07     30.53 o
   1 -10  17        5.16       27.20     29.97 o
   2 -10  17        1.10       -7.86     22.94 o
   3 -10  17        4.92       45.91     27.97 o
   4 -10  17       17.14        3.33     25.90 o
  -5  -9  17       80.65      131.55     55.51 o
  -4  -9  17       17.98       26.22     18.15 o
  -3  -9  17        0.82        2.00     14.99 o
  -2  -9  17       10.23       -4.56     15.02 o
  -1  -9  17        8.79      -12.27     15.89 o
   0  -9  17        1.25        9.44     24.98 o
   1  -9  17        2.03        8.88     32.19 o
   2  -9  17       47.32       38.69     26.37 o
   3  -9  17       74.95       89.34     28.44 o
   4  -9  17       38.43       33.95     55.51 o
   5  -9  17       43.11       73.97     29.82 o
  -5  -8  17       70.31       63.28     47.18 o
  -4  -8  17       45.13       55.44     24.19 o
  -3  -8  17        4.40       11.54     12.52 o
  -2  -8  17        2.41       20.54     15.31 o
  -1  -8  17       11.96       10.82     15.70 o
   0  -8  17        1.95      -23.87     23.87 o
   1  -8  17        0.38        3.30     19.18 o
   2  -8  17       10.82        1.97     29.70 o
   3  -8  17       35.01       34.38     25.30 o
   4  -8  17       76.73      112.28     54.95 o
   5  -8  17      118.78      123.43     33.58 o
  -6  -7  17      107.11      109.90     51.07 o
  -5  -7  17       74.72      148.20     56.62 o
  -4  -7  17        7.21       14.67     11.16 o
  -3  -7  17        0.20        6.56     16.38 o
  -2  -7  17        1.13       11.76     13.67 o
  -1  -7  17       11.96       27.98     15.87 o
   0  -7  17       17.27       58.28     27.75 o
   1  -7  17       67.73       68.35     23.15 o
   2  -7  17       96.04       97.17     27.26 o
   3  -7  17       76.26       79.06     28.45 o
   4  -7  17       76.75      101.88     49.40 o
   5  -7  17       84.40      115.44     32.16 o
  -6  -6  17      175.93      217.59     62.72 o
  -5  -6  17      105.97      170.96     59.95 o
  -4  -6  17       33.76       45.81     13.09 o
  -3  -6  17        0.14       16.58     13.04 o
  -2  -6  17        9.58       16.74     13.48 o
  -1  -6  17        2.07        8.32     14.74 o
   0  -6  17        3.23       25.09     22.07 o
   1  -6  17       35.96       57.36     27.00 o
   2  -6  17       89.24       56.34     22.62 o
   3  -6  17      171.34      141.70     26.30 o
   4  -6  17      151.33      133.44     27.74 o
   5  -6  17       68.54       89.37     46.07 o
  -6  -5  17      132.92      240.90     66.05 o
  -5  -5  17      119.24      105.03     15.67 o
  -4  -5  17       74.04       74.06     15.20 o
  -3  -5  17        0.54        9.19     15.54 o
  -2  -5  17        2.96        8.21     12.89 o
  -1  -5  17        0.05        3.44     13.91 o
   0  -5  17        7.61       23.33     19.27 o
   1  -5  17       22.63       30.97     18.02 o
   2  -5  17       93.49      141.64     25.48 o
   3  -5  17      261.86      236.96     31.00 o
   4  -5  17      231.21      231.44     59.00 o
   5  -5  17       95.37      167.63     51.62 o
  -6  -4  17       35.97       59.85     25.88 o
  -5  -4  17       29.03       26.09     14.58 o
  -4  -4  17        2.14       -4.28     17.10 o
  -3  -4  17        1.33       -8.92     12.65 o
  -2  -4  17        0.21       -1.82     13.38 o
  -1  -4  17        0.01       10.62     17.54 o
   0  -4  17       37.78       51.07     16.94 o
   1  -4  17      100.72      107.12     22.15 o
   2  -4  17      218.00      275.43     25.01 o
   3  -4  17      350.31      338.56     27.26 o
   4  -4  17      220.90      288.22     26.60 o
   5  -4  17      210.02      187.06     49.40 o
  -5  -3  17        3.14        4.36     14.90 o
  -4  -3  17       25.26       24.29     18.35 o
  -3  -3  17        6.76       16.69     28.01 o
  -2  -3  17        6.48       15.19     17.71 o
  -1  -3  17        2.39       11.00     20.39 o
[truncated: 4,071 more chars]
